# Supplementary material for: Extracellular Vesicles as Source of Biomarkers in Glomerulonephritis
Source: Int J Mol Sci. 2023 Sep 9;24(18):13894. doi: 10.3390/ijms241813894 (PMC10530272; doi:10.3390/ijms241813894)
Supplement: Supplementary file 1 [file ijms-24-13894-s001.zip]

Archive with 1 entries (1 files):
- ijms-2563762-supplementary.xlsx
