# Supplementary material for: Extracellular Vesicles as Source of Biomarkers in Glomerulonephritis
Source: Int J Mol Sci. 2023 Sep 9;24(18):13894. doi: 10.3390/ijms241813894 (PMC10530272; doi:10.3390/ijms241813894)
Supplement: Supplementary file 1 [file ijms-24-13894-s001.zip › ijms-2563762-supplementary.xlsx]

## Sheet: Supplemental Table 1
Supplemental Table 1. List of all proteins identified in exosomes (www.exocarta.org). For each protein was reported: gene name, UniProt code, CD antigen name, kinase name, presence of transmembrane peptide, and its already described association with the corresponding diseases (www.uniprot.org).
Gene name	Uniprot	Transmembrane	CD antigen name	Kinase name	Kidney disease	Chronic kidney disease	Glomerular disease	Prymary Glomerular disease	Primary Membranoproliferative Glomerulonephritis	Focal Segmental Glomerulosclerosis	IgA glomerulonephritis	Membranous Glomerulonephritis	Lupus nephritis
SFN	P31947;Q6FH30;Q6FH51;Q96DH0				Kidney disease	Chronic kidney disease
HLA-A	O19647;O43906;O46874;O77937;P10314;P30447;P30459;Q29838;Q8MHN9;Q95IZ5;Q9MYE9;Q9MYG5;Q9TQF1;Q9TQF5;Q9TQF8;Q9TQF9;Q9TQG5;Q9TQM6;Q9UIN1	Trasmembrane peptide
HLA-B	O02957;O19556;O19627;O19651;O19675;O19758;O62897;O62915;O62919;O78053;O78138;O78163;O78173;P01890;P18463;P18464;P30466;P30468;P30469;P30470;P30471;P30472;P30473;P30474;P30477;P30478;P30489;P30491;P30492;P30493;P30494;P30495;P30496;P30498;P30685;P79489;P79490;P79523;Q04826;Q29695;Q29718;Q29742;Q29762;Q29842;Q29845;Q29851;Q29855;Q29857;Q29924;Q29940;Q30173;Q30198;Q31603;Q546L8;Q546M4;Q5JP37;Q5TK76;…	Trasmembrane peptide
PPP2R2B	A6NEJ2;A8K102;B3KPD0;B7Z2F2;B7Z304;D3DQF7;D3DQF8;D6RB57;D6RF04;D6RGF9;E5RFC4;E9PCT7;G3V149;H0YA16;Q00005				Kidney disease
HLA-DRB1	B0UYW1;O46699;O46872;P13761;Q30149;Q9TQE0	Trasmembrane peptide							Primary Membranoproliferative Glomerulonephritis
HSD3B2	A2RRA5;P26439;Q16010;Q53GD4;Q5QP01;Q6AI10;Q6LDB9;Q99890;Q9UD08	Trasmembrane peptide
NT5C2	B7Z382;D3DR91;H0YHR8;P49902;Q5JUV3;Q5JUV4;Q5JUV5;Q5JUV6;S4R3A6;S4R3E7				Kidney disease
AARSD1	B4DI73;Q9BTE6
ABCF2	C9JHK9;C9JZV3;O60864;Q75MJ0;Q75MJ1;Q96TE8;Q9UG63
ACAP3	B1AMF5;F8W850;Q5TA42;Q5TA43;Q86UT3;Q96P50;Q9BSR9;Q9C0E7
ADRM1	A0A087WUX6;A0A087WX59;A0PKB1;Q16186;Q96FJ7;Q9H1P2
MLLT4	A8MQ02;E9PFY5;F8W9I4;H0Y7R8;H0Y8L4;H0Y8U8;H0Y948;H0Y9I0;H0YA98;J3KN01;O75087;O75088;O75089;P55196;Q59FP0;Q5TIG5;Q5TIG6;Q5TIG7;Q9NSN7;Q9NU92				Kidney disease
AKR1C1	A0A0A0MT30;A6NHU4;H0Y804;P52896;Q04828;Q5SR15;Q7M4N2;Q9UCX2
ALDH1A1	O00768;P00352;Q5SYQ7;Q5SYQ8;Q5SYQ9;Q5SYR1				Kidney disease
ALDOC	A8MVZ9;B2R5R3;C9J8F3;J3KSV6;J3QKK1;J3QKP5;K7EKH5;P09972;Q3SYL3;Q6FH94;Q6P0L5				Kidney disease
ALK	A0A087WZL3;E7EPW7;H7BZ33;Q4ZFX9;Q53QQ6;Q53RZ4;Q59FI3;Q9UM73;Q9Y4K6	Trasmembrane peptide		ALK	Kidney disease	Chronic kidney disease
ANKRD23	Q711K7;Q86SG2;Q8NAJ7
ANAPC1	F8WAS1;H0Y564;Q2M3H8;Q9BSE6;Q9H1A4;Q9H8D0				Kidney disease
API5	B4DGR0;B4DRJ2;B4E283;D3DR21;E9PQK6;G3V1C3;H0YER7;O15441;Q9BZZ5;Q9Y4J7				Kidney disease	Chronic kidney disease							Lupus nephritis
ARVCF	B7WNV2;C9JJX6;E9PDC3;O00192				Kidney disease
ATP1A4	E9PRA5;Q13733;Q504T2;Q7Z4I9;Q8TBN8;Q8WXA7;Q8WXH7;Q8WY13	Trasmembrane peptide
ATP8B3	F5GZM8;F5H3R9;H0YFS1;K7EJ52;O60423;Q7Z485;Q8IVB8;Q8N4Y8;Q96M22	Trasmembrane peptide			Kidney disease
BCL11A	D6W5D7;Q86W14;Q8WU92;Q96JL6;Q9H163;Q9H164;Q9H165;Q9H3G9;Q9NWA7				Kidney disease
BBOX1	B2R8L7;D3DQZ1;E9PKC9;O75936;Q6IBJ2				Kidney disease					Focal Segmental Glomerulosclerosis
BRI3BP	Q8WY22;Q8WY23	Trasmembrane peptide
CCDC33	A8K3U4;A8MPQ6;A8MV61;A8MVU9;B3KQ49;H0YMB8;Q8N5R6;Q8TAX6;Q9H5Q6
CD19	A0A087WXJ7;A0N0P9;F5H635;P15391;Q96S68;Q9BRD6	Trasmembrane peptide	CD19		Kidney disease	Chronic kidney disease	Glomerular disease	Prymary Glomerular disease	Primary Membranoproliferative Glomerulonephritis	Focal Segmental Glomerulosclerosis		Membranous Glomerulonephritis	Lupus nephritis
CD37	B4DVC1;B7ZAN3;M0QZ33;M0QZP6;M0R083;M0R1J1;P11049;Q3KPF9;Q96LM7	Trasmembrane peptide	CD37		Kidney disease		Glomerular disease
CD8B	E9PD41;P10966;P14860;P14861;Q15980;Q496E0;Q496E1;Q496E2;Q9UDB4;Q9UDB5;Q9UDB6;Q9UDB7;Q9UDB8;Q9UDB9;Q9UDC0;Q9UQ55	Trasmembrane peptide
C5orf24	D3DQA7;H0YAE0;Q7Z6I8;Q86Y53;Q8N1T9					Chronic kidney disease
CECR5	A8MYZ9;B2RCK5;Q9BXW7;Q9BXW8;Q9NWA8;Q9NX41
UGCG	Q16739;Q5T258	Trasmembrane peptide			Kidney disease	Chronic kidney disease							Lupus nephritis
C6orf163	Q5TEZ5;V9GZ22
CFAP43	A0A0C4DFU9;H0Y4U9;H7BZT8;Q5TA04;Q5TA05;Q8N9Z8;Q8NDM7;Q8NE17;Q9H085;Q9H5W3
CKAP4	F8VVU0;Q07065;Q504S5;Q53ES6	Trasmembrane peptide			Kidney disease
CMTM6	Q6IAC4;Q9NX76	Trasmembrane peptide
CLIC5	B3KUF1;Q5T4Z0;Q8NBY3;Q96JT5;Q9BWZ0;Q9NZA1	Trasmembrane peptide			Kidney disease		Glomerular disease	Prymary Glomerular disease		Focal Segmental Glomerulosclerosis
CLN8	Q86U71;Q96I95;Q9UBY8	Trasmembrane peptide			Kidney disease		Glomerular disease	Prymary Glomerular disease
CNDP2	A0A087WVS2;A0A087WYZ1;B3KUG4;J3KRD5;J3KRJ8;J3KSS4;J3KSV5;J3QKQ0;J3QKT2;J3QL02;J3QLU1;J3QQN6;J3QR27;J3QRA8;J3QRD0;J3QRH4;J3QRP4;Q8WY59;Q96KP4;Q9BQ94;Q9NVB4				Kidney disease	Chronic kidney disease
C15orf52	B9EIQ8;H0YK65;H0YM82;Q68DG9;Q6ZTM3;Q6ZU22;Q6ZUT6
C9	P02748	Trasmembrane peptide
COMMD3	D3DRU7;H0Y4E5;H0Y4W0;H0Y6Z9;Q5T8Y9;Q9UBI1;R4GN06;R4GNF2
C16orf59	B4DXD7;H3BND0;H3BPH1;H3BTF6;H3BU38;Q7L2K0;Q96H61;Q9H872
ORAI1	A0A087WTK9;A0A0B4J2E8;Q3MHV3;Q6DHX2;Q96BP7;Q96D31;Q96K71	Trasmembrane peptide			Kidney disease	Chronic kidney disease
CSMD2	A0A087X0K4;B1AM50;E7EUA6;Q53TY4;Q5T6B5;Q5TAH7;Q5VT59;Q7Z408;Q8N963;Q96Q03;Q9H4V7;Q9H4V8;Q9H4V9;Q9H4W0;Q9H4W1;Q9H4W2;Q9H4W3;Q9H4W4;Q9HCY5;Q9HCY6;Q9HCY7	Trasmembrane peptide			Kidney disease
CTNNA2	A0A0A0MRI5;A0A0A0MTJ6;B3KXE5;B7Z2W7;B7Z352;B7Z898;B8ZZE7;B9A010;C9IZ88;C9J144;P26232;Q4ZFW1;Q53R26;Q53R33;Q53T67;Q53T71;Q53TM8;Q7Z3L1;Q7Z3Y0				Kidney disease
DAPP1	J3KNB3;Q8TCK5;Q9UHF2;Q9UN19
DDX19A	B2RPL0;B4DRZ7;F6QDS0;H3BP36;H3BP50;H3BSL8;H3BTB3;I3L0H8;I3L352;J3QRH0;Q53FM0;Q9NUU7
DDX27	A0A087WYH5;A0A087X059;A0AVB6;B7Z6D5;B7ZLY1;Q5VXM7;Q8WYG4;Q969N7;Q96F57;Q96GQ7;Q96L97;Q9BWY9;Q9BXF0;Q9H990;Q9NWU3;Q9P0C2;Q9UGD6
DDX46	A0A0C4DG89;D6RJA6;H0Y9U3;H0YAD5;O94894;Q7L014;Q96EI0;Q9Y658
DEAF1	A8K1F8;A8K5R8;C7T5V5;H0YCH1;H0YCY2;O15152;O75398;O75399;O75510;O75511;O75512;O75513;Q9UET1
DENND6A	H7C598;H7C5D0;Q7Z5T4;Q8IWF6;Q8N235;Q8TEG8					Chronic kidney disease
DNMT3A	A0A0C4DG02;E9PEB8;F8WE91;Q86TE8;Q86XF5;Q8IZV0;Q8WXU9;Q9Y6K1				Kidney disease
DPH2	A8MVC9;B2RDE3;B4DNI8;E9PIY4;E9PJH6;E9PLL2;E9PMH7;E9PPU3;H0YCR5;H0YED1;O60623;Q9BQC3
DPM2	O94777;Q5T9C7;Q5XKK9;Q6FGH3	Trasmembrane peptide
DSCR3	A8MTY9;A8MY26;B2R6T8;B7Z6B1;D3DSH4;O14972;Q2TAY6
FLJ42280;SHFM1	A0A087WUG5;A0A087WXB9;A0A087WYU0;A0A087X1V0;A0A087X261;A0A096LP17;A0A096LP28;B7ZVW6;F2Z2L7;F2Z2N6;F2Z309;P60896;Q13437;Q61067
EIF3D	A0A0D9SGB5;A8MWD3;B0QYA4;B0QYA5;B0QYA6;B0QYA8;B2R7D4;B4DTF8;B4DVY1;O15371;Q3MJD9;Q5M9Q6				Kidney disease
EMILIN2	B2RMY3;Q8NBH3;Q96JQ4;Q9BXX0
CLINT1	B7Z6F8;D3DQJ6;H0YCL3;H0YD52;H0YDU9;Q14677;Q8NAF1;Q96E05					Chronic kidney disease
ETF1	B2R6B4;B7Z7P8;D3DQC1;D6RCB3;D6RJE8;I3L492;P46055;P62495;Q5M7Z7;Q96CG1
ERP44	O60319;Q4VXC1;Q5VWZ7;Q6UW14;Q8WX67;Q9BS26				Kidney disease
EVA1B	D3DPS7;Q9NVM1	Trasmembrane peptide
EXOC3L4	H0YNJ4;H0YNV0;H0YNV7;Q14CR2;Q17RC7
FAM104A	B4E339;J3KSI9;J3KT35;J3KT52;J3KT76;Q969W3
FAM20A;FP2747	B2RN47;B2RN49;K7EIV7;K7EQL5;Q71MG5;Q96MK3;Q9UF95				Kidney disease
FBLN2	B7Z9C5;C9JQS6;H7BXL0;H7C1A3;P98095;Q8IUI0;Q8IUI1				Kidney disease
FDPS	A0A087WTP2;A0A087WVN4;A0A087X090;A0A087X1D8;D3DV91;E9PCI9;P14324;Q96G29				Kidney disease
FBXL12	B3KSJ8;K7EIK3;K7EIR3;K7EK37;K7ELM5;K7EPN7;K7EPT3;K7EQJ7;K7EQY7;K7ESL6;Q9H5K4;Q9NXK8
G6PD	D3DWX9;E7EM57;E7EUI8;E9PD92;P11413;Q16000;Q16765;Q8IU70;Q8IU88;Q8IUA6;Q96PQ2				Kidney disease	Chronic kidney disease
GALNT3	C9J2C3;C9J388;C9JW45;C9JXX2;C9JY57;E7EUL0;H7BZS4;Q14435;Q53TG9;Q7Z476	Trasmembrane peptide			Kidney disease
GBP1	D3DT26;P32455;Q5T8M1
GABARAPL2	H3BQ50;H3BSM5;H3BU36;O08765;P60520;Q6FG91;Q9DCP8;Q9UQF7
GDF11	H0YI30;O95390;Q9UID1;Q9UID2				Kidney disease	Chronic kidney disease
ARHGDIA	A8MXW0;B2R5X1;B4DDD3;B4DUV9;J3KRE2;J3KRY1;J3KS60;J3KTF8;J3QQX2;P52565;Q6IBM5				Kidney disease		Glomerular disease	Prymary Glomerular disease	Primary Membranoproliferative Glomerulonephritis	Focal Segmental Glomerulosclerosis
GGACT	B3KTN1;M0R0M3;M0R217;Q9BT41;Q9BVM4
PRKCSH	A0A0C4DGP4;A8K318;K7EIP3;K7EJ70;K7EKX1;K7EL27;K7ELL7;K7EPW7;P14314;Q96BU9;Q96D06;Q9P0W9				Kidney disease
SHMT1	A0A087WTD8;B4DPM9;D3DXD0;J3KRK5;J3KRZ5;P34896;Q96HY0;Q9UMD1;Q9UMD2				Kidney disease	Chronic kidney disease
GNAT3	A4D1B2;A4D1B3;A8MTJ3;B9EJG5
GCNT2	B7ZBL3;Q06430;Q5T4J1;Q5W0E9;Q6T5E5;Q8N0V5;Q8NFS9	Trasmembrane peptide			Kidney disease					Focal Segmental Glomerulosclerosis
GP1BA	A0A0C4DGZ8;E7ES66;P07359;Q14441;Q16469;Q8N1F3;Q8NG39;Q9HDC7;Q9UEK1;Q9UQS4	Trasmembrane peptide			Kidney disease		Glomerular disease	Prymary Glomerular disease
AGPAT6	E5RGW3;E5RHA6;E5RIA1;Q86UL3;Q86V89	Trasmembrane peptide
GPC1	B3KTD1;C9J4Y6;H7BZE9;H7BZL4;H7C024;H7C410;P35052;Q53QM4	Trasmembrane peptide			Kidney disease					Focal Segmental Glomerulosclerosis
GSTA2	P09210;Q12759;Q16491;Q9NTY6
GSTCD	A8K8J0;A8MVD3;D6R949;D6R9W2;D6RCC4;D6RCC9;H9KV97;Q8NEC7;Q9H8S3
SLC2A6	A6NNU6;Q5SXD7;Q8NCC2;Q9UGQ3	Trasmembrane peptide
HSD17B10	Q5H927;Q5H928;Q6IBS9;Q8TCV9;Q96HD5;Q99714
HEBP1	A8K1G2;F5GWX2;H0YG71;Q9NRV9;Q9Y5Z5
HMCN1	A6NGE3;Q5TCP6;Q5TYR7;Q96DN3;Q96DN8;Q96RW7;Q96SC3				Kidney disease		Glomerular disease
HNRNPF	B3KM84;P52597;Q5T0N2;Q96AU2				Kidney disease
HUWE1	A0A087X146;A0A087X1S3;A0A0A6YYM2;F6WK14;H0Y659;O15029;Q4G2Z2;Q5H961;Q5H963;Q6P4D0;Q7Z6Z7;Q8NG67;Q9BUI0;Q9HCJ4;Q9NSL6;Q9P0A9				Kidney disease
IGFBP2	C9JMY1;C9JW52;H7C1H0;P18065;Q14619;Q9UCL3				Kidney disease	Chronic kidney disease				Focal Segmental Glomerulosclerosis			Lupus nephritis
IDH3B	A0A087WZN1;A0A087X2E5;A0A0D9SET9;A0A0D9SG66;B2RDR1;D3DVX2;D3DVX3;O43837;O95106;Q5JXS8;Q9NQ06;Q9NQ07;Q9NUZ0;Q9UEX0;Q9UG99
IFIT2	A0A087X279;P09913;Q5T767
IL10	P22301				Kidney disease	Chronic kidney disease	Glomerular disease	Prymary Glomerular disease	Primary Membranoproliferative Glomerulonephritis	Focal Segmental Glomerulosclerosis		Membranous Glomerulonephritis	Lupus nephritis
ILF3	A8K6F2;G5E9M5;K7EJ09;K7EKJ9;K7EKY0;K7ELV3;K7EM82;K7EMZ8;K7ENK6;K7EPG3;K7EQ75;K7EQR9;K7ER69;K7ERM6;O43409;Q12906;Q6P1X1;Q86XY7;Q99544;Q99545;Q9BZH4;Q9BZH5;Q9NQ95;Q9NQ96;Q9NQ97;Q9NQ98;Q9NQ99;Q9NQA0;Q9NQA1;Q9NQA2;Q9NRN2;Q9NRN3;Q9NRN4;Q9UMZ9;Q9UN00;Q9UN84;Q9UNA2				Kidney disease	Chronic kidney disease
KPNA4	A8K4S6;D3DNM2;H7C4F6;O00190;O00629				Kidney disease
IMPA1	B2R733;B4DLN3;B7Z6Q4;E5RG13;E5RG94;E5RGY4;E5RHE9;E5RI82;E5RIF4;E5RIP7;H0YBL1;J3KQT7;P29218;Q9UK71					Chronic kidney disease
INO80B	B8ZZ93;B8ZZH7;C9JKY0;H7C171;Q9C086
INS-IGF2	F8WCM5;Q1WM24
ISY1	A8MVI5;D6RC18;H0YA89;Q96IL2;Q9BT05;Q9ULR0
ITGAL	B4DQ77;B4E021;H3BNL5;H3BS37;H3BSV1;H3BUT3;I3L1D1;I3L468;O43746;P20701;Q45H73;Q96HB1;Q9UBC8	Trasmembrane peptide	CD11a		Kidney disease	Chronic kidney disease
KIF21B	B2RP62;B7ZMI0;O75037;Q5T4J3				Kidney disease		Glomerular disease	Prymary Glomerular disease		Focal Segmental Glomerulosclerosis
KRT37	O76014
LAMC2	Q02536;Q02537;Q13752;Q13753;Q14941;Q14DF7;Q2M1N2;Q5VYE8				Kidney disease	Chronic kidney disease
LBP	B2R938;O43438;P18428;Q92672;Q9H403;Q9UD66				Kidney disease	Chronic kidney disease
LCP2	A0A0D9SGG1;A8KA25;E5RKA2;E7ESF6;Q13094;Q53XV4				Kidney disease
CLC	C5HZ13;C5HZ14;Q05315;Q0VDE3					Chronic kidney disease
LGR6	D6R9F0;Q5T508;Q5T509;Q5T512;Q6UY15;Q86VU0;Q96K69;Q9BYD7;Q9HBX8	Trasmembrane peptide
LPP	A0A087WZF1;A1L4L6;C9J1K7;C9J2R5;C9J3U9;C9J4E3;C9J5C8;C9JE51;C9JIY7;C9JT42;C9JUT4;C9JXK9;D3DNV6;Q8NFX5;Q93052				Kidney disease	Chronic kidney disease					IgA glomerulonephritis
LRRC16A	B8X1J0;Q5VZK9;Q6ZUH5;Q6ZW07;Q9NXU7				Kidney disease
LRSAM1	Q5VVV0;Q6UWE0;Q8NB40;Q96GT5;Q96MX5;Q96MZ7				Kidney disease		Glomerular disease	Prymary Glomerular disease
MCOLN1	D6W647;M0QXD0;M0R1X7;Q7Z4F7;Q9GZU1;Q9H292;Q9H4B3;Q9H4B5	Trasmembrane peptide			Kidney disease
METTL13	A6NFK0;A8K6S5;O94940;Q53EZ6;Q5TGP9;Q5TGQ0;Q8N2P8;Q8N6R0;Q96J11;Q96SQ0;Q9Y2Z1;Q9Y3M6
METRNL	B3KSJ5;Q641Q3;Q86VM0
MGLL	A0A0C4DFN3;B3KRC2;B7Z9D1;C9J8Q3;C9JAM4;E7EWX8;H7C4E0;H7C599;H7C5K5;Q6IBG9;Q96AA5;Q99685				Kidney disease					Focal Segmental Glomerulosclerosis
MICA	A8KQR0;A9LRW5;A9QVE0;B1VJF1;O60917;O60918;O60919;O60920;O60933;O77956;O78150;O78151;O78152;O78153;O97987;O97988;O97989;O97990;O97991;O97992;O97993;O97994;O97995;O98234;O98235;O98236;O98237;O98238;P79506;P79507;P79508;P79509;P79510;P79511;P79512;P79513;P79514;P79515;P79516;P79517;P79518;P79519;P79520;P79521;Q29983;Q5C9P8;Q5XM81;Q70I48;Q70I49;Q7JFH9;Q7JFI0;Q7JFI1;Q7JFI2;Q7YQ98;Q861I1;Q95464;Q95HA2;…	Trasmembrane peptide
MLF2	F5H0Y3;F5H7L5;F5H800;Q15773
mmp20;MMP25	D3DUA8;O43923;Q9H3Q0;Q9NPA2				Kidney disease
MOCS3	O95396
MSN	P26038;V9GZ54				Kidney disease		Glomerular disease	Prymary Glomerular disease
MAP2K4	B2R7N7;B3KYB2;D3DTS5;J3QLE2;K7EP58;P45985;Q5U0B8;Q6FHX4;Q6P9H2;Q6PIE6;R4GN37;R4GN68			MAP2K4	Kidney disease
MTA3	C9JR73;D6W5A2;E7EQY4;E7EV10;E9PCS8;E9PF88;Q9BTC8;Q9NSP2;Q9ULF4				Kidney disease
NEK7	A6NGT8;C9J1H8;F5H3U7;F8WAG2;Q8TDX7			NEK7	Kidney disease	Chronic kidney disease	Glomerular disease	Prymary Glomerular disease					Lupus nephritis
NMRAL1	Q9HBL8
SLC34A2	A5PL17;D6RA94;D6RBC0;O95436;Q8N2K2;Q8WYA9;Q9P0V7	Trasmembrane peptide			Kidney disease
NT5DC2	C9J036;C9JTZ6;E9PAL9;F8WEY1;H7C4G8;H7C519;O95888;Q96C80;Q9H857;Q9H9Z8
NUPL2	A0A087WZL5;A4D143;B4DP42;B4DT96;C9JYA1;F8WC66;O15504;Q49AE7;Q9BS49				Kidney disease
OTUD3	O75047;Q5T2D3
PBRM1	A1L381;A1L382;A4FUJ7;C9J053;C9J409;C9J9L6;C9JCJ2;C9JPI5;C9JQF1;E7EVG2;H0Y5B5;Q1RMD1;Q1RMD2;Q86U86;Q96MS2;Q9H2T3;Q9H2T4;Q9H2T5;Q9H301;Q9H314				Kidney disease
PDLIM7	D6RAN1;D6RF83;D6RH06;H0Y8W6;H7BYK4;Q14250;Q5XG82;Q6NVZ5;Q96C91;Q9BXB8;Q9BXB9;Q9NR12				Kidney disease
PEG10	A0A087WUL4;A0A087WX23;A0A087WXK2;A0A087WYS2;A0A087WZG9;B4DSP0;Q86TG7;Q96A68;Q9UPV1				Kidney disease	Chronic kidney disease				Focal Segmental Glomerulosclerosis
PEX1	A0A0C4DG33;A4D1G3;A8KA90;B4DIM7;E9PE75;H7BZH3;O43933;Q96S71;Q96S72;Q96S73;Q99994				Kidney disease		Glomerular disease
VBP1	B2R8L5;B4DWR3;F5H2A7;O55228;P61758;Q15765;Q5JT81;Q86X96				Kidney disease
PGAM5	A9LN06;C9IZY7;F5GXG4;Q96HS1;Q96JB0	Trasmembrane peptide			Kidney disease		Glomerular disease	Prymary Glomerular disease		Focal Segmental Glomerulosclerosis
PHB2	B4DP75;F5GWA7;F5GY37;F5H0C5;F5H2D2;F5H3X6;J3KPX7;Q2YDA4;Q7KYU3;Q92978;Q99623;U3KPZ5				Kidney disease
PLXND1	A7E2C6;C9JPZ6;D6RH25;H0Y9D1;H0YA64;H0YAB2;H0YAM9;Q6PJS9;Q8IZJ2;Q9BTQ2;Q9Y4D7	Trasmembrane peptide			Kidney disease
PPIC	A4LBB5;P45877
PRPS2	A6NMS2;D3YTJ7;H7C540;P11908;Q0VDH9;Q0VDI0;Q15245;Q2TAK7
PRSS8	B4DWP2;H3BUJ8;H3BVC8;Q16651;Q9UCA3	Trasmembrane peptide			Kidney disease
PSMD5	B4DZM8;F2Z3J2;Q15045;Q16401;Q4VXG8;Q4VXH0
PTPN7	B3KXE1;C9IYI6;C9JAW7;C9JBA9;E7EUM0;E9PE54;F8WEY3;F8WF08;F8WF66;H7C4T8;H7C5I3;J3KR55;P35236;Q53XK4;Q5SXQ0;Q5SXQ1;Q9BV05
PTPRJ	A0A087WTK0;A0A087WVC6;E9PJ83;E9PPH3;Q12913;Q15255;Q6P4H4;Q8NHM2;Q9UDA9	Trasmembrane peptide	CD148		Kidney disease
PPAT	D6RCC8;D6RE15;Q06203				Kidney disease	Chronic kidney disease					IgA glomerulonephritis		Lupus nephritis
ADSS	B1AQM5;P30520;Q96EG7					Chronic kidney disease
RNF113A	B2RBR7;O15541
RAB3D	O95716				Kidney disease	Chronic kidney disease
RAB5A	B4DJA5;C9J3X8;F8WCY6;F8WD79;P20339;Q6FI44				Kidney disease
RAB8A	B4DEK7;P24407;P61006;Q6FHV5				Kidney disease
RAC2	B1AH77;B1AH78;B1AH79;B1AH80;P15153;Q9UDJ4				Kidney disease	Chronic kidney disease
RBM15	A0A087WWP4;A1A693;Q3ZB86;Q4V760;Q5D058;Q5T613;Q86VW9;Q96PE4;Q96SC5;Q96SC6;Q96SC9;Q96SD0;Q96T37;Q96T38;Q9BRA5;Q9H6R8;Q9H9Y0				Kidney disease
RFC2	A0A087WVY3;B5BU07;D3DXG3;F8WC37;F8WDC9;H7C596;H7C5A0;H7C5G4;H7C5P1;H7C5P4;H7C5Q7;H7C5S7;P32846;P35250;Q9BU93				Kidney disease
RPL18A	M0R0P7;M0R117;M0R1A7;M0R3D6;Q02543				Kidney disease
RPL8	A8K094;D3DWN2;E9PKU4;E9PKZ0;E9PP36;G3V1A1;H0YF23;P25120;P62917;Q567Q7;Q969V7;Q9BWQ9
RPLP0	F8VPE8;F8VQY6;F8VRK7;F8VS58;F8VU65;F8VW21;F8VWS0;F8VWV4;F8VYN4;F8VZS0;F8W1K8;G3V210;P05388;Q3B7A4;Q9BVK4				Kidney disease
RLF	Q13129;Q14CQ1;Q9NU60
RNF111	C9JUS4;H0YKK5;H0YKS2;H0YLK9;H0YN55;Q6P9A4;Q6ZMU2;Q6ZNA4;Q7L428;Q7Z346;Q8N1P9;Q8WUA3;Q9NSR1					Chronic kidney disease
RNASE7	P80927;P83685;Q546N3;Q9H1E1				Kidney disease
RNF11	A8KAI2;Q5T7R8;Q9Y3C5
RNASEH2A	B2RCY1;O75792;Q96F11				Kidney disease
RPS11	B2R4F5;M0QZ90;M0QZC5;M0R1H5;M0R1H6;P04643;P62280;Q498Y6;Q6IRY0				Kidney disease
RPS20	B2R4F4;B4DW28;E5RIP1;E5RJX2;G3XAN0;P17075;P60866;Q5M8S9
RUSC2	A2RU62;A7E2A9;O15080;Q5W134;Q641Q6;Q6P1W7;Q8N2Y8
SNRPE	A6NHK2;B2R5B9;P08578;P62304;Q15498;Q5BKT2
SEC14L4	A5D6W7;A6NCV4;D7F472;F8WEM2;Q9UDX3
SLC22A8	B4DPH7;F5GWA8;F5H5J1;H7BXN9;O95820;Q59EW9;Q8TCC7;Q96TC1	Trasmembrane peptide			Kidney disease	Chronic kidney disease
SLC25A39	A8JZZ2;B4DFG5;D3DX51;D3DX54;K7EJI2;K7EKC2;K7EKF4;K7ELM7;K7EMR4;K7EMW3;K7EQS4;K7EQS8;Q4V9M1;Q9BZJ4;Q9P182;Q9UF66;Q9Y379	Trasmembrane peptide
SLC36A2	E5RGH8;E5RJJ5;H0YB43;Q495M3;Q495M4;Q495M6;Q6ZWK5;Q7Z6B5	Trasmembrane peptide
SAMD9L	A0A0B4J1Y6;A0JP23;A0JP24;A0PJG8;A4D1G8;D6W5Q6;Q2TV71;Q2TV75;Q2UZV8;Q8IVG5;Q8IWI4;Q8N3L9;Q8N875				Kidney disease		Glomerular disease	Prymary Glomerular disease
SAMHD1	B4E2A5;E1P5V2;Q5JXG8;Q8N491;Q9H004;Q9H005;Q9H3U9;Q9Y3Z3
SDC4	O00773;P31431;Q16833;Q53FN9;Q6FGN3	Trasmembrane peptide			Kidney disease		Glomerular disease	Prymary Glomerular disease		Focal Segmental Glomerulosclerosis
SEMA3G	C9JXB2;H7C5M7;Q7L9D9;Q9H7Q3;Q9NS98
PSPH	B2RCR5;C9JBI3;C9JEJ7;C9K026;F8WD74;P78330;Q7Z3S5				Kidney disease
SHROOM3	Q5QTQ3;Q6ZRW3;Q8TF72;Q96IR9;Q9P247				Kidney disease	Chronic kidney disease				Focal Segmental Glomerulosclerosis
SLC9C1	C9J3M6;F8WCJ0;Q4G0N8;Q6ZRP4;Q7RTP2	Trasmembrane peptide
SMC2	A0A0C4DGE5;O95347;Q5T821;Q6IEE0;Q9P1P2				Kidney disease
SYNGR2	K7EJ35;K7ELD9;K7ELS8;K7ENG9;O43760;O43762;Q3KQZ2;Q658S7	Trasmembrane peptide
SQSTM1	A6NFN7;B2R661;B3KUW5;C9J6J8;C9JRJ8;D6RBF1;E3W990;E7EMC7;E9PFW8;Q13446;Q13501;Q9BUV7;Q9BVS6;Q9UEU1				Kidney disease	Chronic kidney disease
CTTN	H0YCD9;H0YEV2;Q14247;Q8N707;Q96H99
SRGAP1	G5EA48;Q7Z6B7;Q9H8A3;Q9P2P2
SRPR	A6NIB3;B2R5Z8;B4E0H3;E9PJS4;P08240;Q9BVJ4
SRRM2	A0A087X1W1;A6NKB9;D3DU97;I3L0N7;I3L182;I3L1C0;I3L1I8;I3L1W5;I3L3Q8;I3L4D8;I3L4U6;O15038;O94803;Q6NSL3;Q6PIM3;Q6PK40;Q8IW17;Q96GY7;Q9P0G1;Q9UHA8;Q9UQ35;Q9UQ36;Q9UQ37;Q9UQ38;Q9UQ40
SRRT	A0A087X0F4;A0A0A0MSP6;A4D2E5;A4D2E6;A6NK22;B4DJL4;B4DZA6;C9JUL9;H7C0U8;H7C1K0;H7C3A1;O95808;Q32MI4;Q6NT74;Q8TDQ5;Q9BWP6;Q9BXP4;Q9BXP5;Q9Y4S4
STAB2	H0YHA5;H0YIF3;Q6ZMK2;Q7Z5N9;Q86UR4;Q8IUG9;Q8TES1;Q8WWQ8;Q9H7H7;Q9NRY3	Trasmembrane peptide
STXBP4	B5MCT9;E7EPP7;K7ESN8;Q6ZWJ1;Q8IVZ5				Kidney disease
SUMO2	B2R4I2;J3KRH1;P55855;P61956;Q32Q42;Q6IPZ6;Q96HK1
IARS	A0A0A0MSX9;A8KAE9;B5ME20;J3KR24;P41252;Q5TCC6;Q5TCC9;Q5TCD0;Q5TCD1;Q7Z3T4;Q9H588				Kidney disease								Lupus nephritis
SNCA	A8K2A4;D6RA31;E7EPV7;H6UYS7;P37840;Q13701;Q4JHI3;Q6IAU6				Kidney disease
TC2N	Q8N9U0					Chronic kidney disease
CCT6B	B4DX20;B4DYB0;J3KRI6;Q8TC34;Q92526
F3	D3DT47;P13726;Q6FHG2;Q86WH4	Trasmembrane peptide	CD142		Kidney disease	Chronic kidney disease	Glomerular disease	Prymary Glomerular disease	Primary Membranoproliferative Glomerulonephritis			Membranous Glomerulonephritis	Lupus nephritis
THEMIS2	A2RTZ3;B4DZT9;B4DZY3;H7C124;O60560;Q5TEJ1;Q5TEJ8;Q5TEJ9;Q5TEK1;Q5TEK2;Q68DP4;Q9BYB6;Q9NS90;X6RK39				Kidney disease
THOC6	B2RA85;Q86W42;Q8NBR1;Q9BTV9
ZFP36L2	A0A087WUU9;P47974;Q53TB4;Q9BSJ3				Kidney disease	Chronic kidney disease
TMCO3	A0A087WUP6;A0A087WVR2;A0A087WXI4;A0A087WZ28;A0A087X2E0;Q5JSB1;Q6NUN1;Q6UWJ1;Q8NG29;Q8TCI6;Q96EA6;Q9NWT2	Trasmembrane peptide				Chronic kidney disease
TMPRSS4	A0A087WTU6;A0A087WWN4;A8MU84;B0YJB0;B7Z8C5;E5RIH1;E5RJR8;E7ERX8;E7ESG9;G3V124;H0YAX8;H0YBM5;Q5XKQ6;Q6UX37;Q9NRS4;Q9NZA5	Trasmembrane peptide			Kidney disease
TNKS2	B2RBD3;Q9H2K2;Q9H8F2;Q9HAS4
THRAP3	D3DPS5;E9PML1;Q5VTK6;Q9Y2W1				Kidney disease
TRIP6	A0A0D9SFS2;A4D2E7;F2ZC07;F2ZC08;H7BZE2;O15170;O15275;Q15654;Q9BTB2;Q9BUE5;Q9BXP3;Q9UNT4
TSPAN10	A0A087WWT4;A0A087X235;Q6PJ65;Q8N548;Q9H1Z9	Trasmembrane peptide
THBS4	B2R909;E7ES19;P35443;Q86TG2
TAX1BP3	A0A087X282;B2RD53;D3DTJ6;O14907;Q7LCQ4
TXNDC17	A8K7E8;I3L0K2;I3L2R6;I3L3M7;Q9BRA2
UACA	F5H2B9;G3XAG2;H0YMI1;H0YN48;H0YNH8;Q14DD3;Q8N3B8;Q96NH6;Q9BZF9;Q9HCL1;Q9NWC6				Kidney disease
UBAC1	O75500;Q9BSL1;Q9UMW7
UBE2I	B0QYN7;D3DU69;H3BPC4;H3BQQ9;H3BRD1;P50550;P63279;Q15698;Q59GX1;Q86VB3
UBE4B	A8K8S9;B1AQ61;G0ZJH6;K7EP75;K7ERA7;O75169;O95155;O95338;Q5SZ12;Q5SZ16;Q96QD4;Q9BYI7
USP34	A0A0C4DG73;A8MWD0;B3KWU9;H7BZ73;H7C150;H7C183;O60316;O94834;Q3B777;Q6P6C9;Q70CQ2;Q7L8P6;Q8N3T9;Q8TBW2;Q9UGA1
USP49	A6PVU3;H7BZI7;Q5T3D9;Q5T3E0;Q5T3E1;Q70CQ1;Q96CK4
UBR2	O15057;Q4VXK2;Q5TFH6;Q6P2I2;Q6ZUD0;Q8IWV8				Kidney disease
HRSP12	E5RIP8;H0YB34;H0YBX3;P52758;Q6FHU9;Q6IBG0
ATP6V0A4	A4D1R4;A8KA80;Q32M47;Q9HBG4	Trasmembrane peptide			Kidney disease		Glomerular disease	Prymary Glomerular disease
VWA1	A8K692;B3KUA1;E9PB53;J3QLP3;J3QRR0;Q6PCB0;Q7L5D7;Q9H6J5
WNT5B	A8K315;D3DUP9;F5GYM2;F5H034;F5H364;F5H7Q6;Q96S49;Q9BV04;Q9H1J7
XRN1	C9JCZ8;F8WDA0;H7C583;H7C5E4;Q4G0S3;Q68D88;Q6AI24;Q6MZS8;Q86WS7;Q8IZH2;Q8N8U4;Q9UF39
ZBTB4	B3KVL6;Q7Z697;Q86XJ4;Q8N4V8;Q9P1Z0
ZCCHC14	D3DUN1;H3BS18;O60324;Q3MJD8;Q8WYQ9;Q9UFP0				Kidney disease
ZNF33A	A0A0A0MR11;A0A0A0MRS1;A8K9X9;B4E0M8;F6TH33;F8WAJ5;P17013;Q06730;Q5VZ86;Q9H5I4
HLA-B	O02862;O02960;O19595;O19779;O62901;O77959;O78160;O78217;O95730;O98140;P30460;P30462;P30463;P30475;P30476;P30479;P79504;P79542;Q29665;Q29697;Q29749;Q29847;Q29848;Q29852;Q29858;Q29935;Q29936;Q5TK77;Q8HWF0;Q95365;Q95369;Q95IB8;Q95IH5;Q95J00;Q9BCM8;Q9GJ20;Q9MY78;Q9MY79;Q9MY92;Q9MY94;Q9MYF4;Q9MYG1;Q9TPQ7;Q9TPT2;Q9TQH6;Q9TQM2;Q9UQT0	Trasmembrane peptide
PGLS	M0R0U3;M0R1L2;M0R261;O95336
AMY1A	A6NJS5;A8K8H6;P04745;Q13763;Q5T083
ANP32A	B2R6T4;H0YN26;H7BZ09;P39687;Q53FK4;Q5J8L8;Q7M4N6				Kidney disease
AP2A1	M0R2D9;O95782;Q96CI7;Q96PP6;Q96PP7;Q9H070				Kidney disease
AP4S1	G3V2N8;G3V3X7;G3V4P7;G3V5J6;H0YJI3;Q6IAQ4;Q86U36;Q9BVE7;Q9Y587
APAF1	B2RMX8;C9JLV4;F8VNZ0;O14727;O43297;Q7Z438;Q9BXZ6;Q9UBZ5;Q9UGN8;Q9UGN9;Q9UGP0;Q9UJ58;Q9UJ59;Q9UJ60;Q9UJ61;Q9UJ62;Q9UJ63;Q9UJ64;Q9UJ65;Q9UJ66;Q9UJ67;Q9UNC9				Kidney disease
APMAP	A8K514;B4DXG1;H0Y512;Q6UVZ8;Q9GZS8;Q9HDC9;Q9NUB2	Trasmembrane peptide
APOA5	B0YIV9;C9JZZ0;Q3MIK6;Q6Q788;Q6UWK9;Q9UBJ3				Kidney disease	Chronic kidney disease
ARPC1B	C9J4Z7;C9J6C8;C9JBJ7;C9JEY1;C9JFG9;C9JM51;C9JQM8;C9JTT6;C9K057;F8VXW2;F8WEB3;O15143;Q9BU00				Kidney disease		Glomerular disease	Prymary Glomerular disease		Focal Segmental Glomerulosclerosis
ARL8B	B4DI85;F2Z344;F8WAW5;Q9NVJ2				Kidney disease
ARMC8	A8K0L2;B7Z441;B7Z453;B7Z637;C9J2I1;C9J625;C9J8P8;C9JAA7;C9JBY2;D3DNE6;F5GWK4;G5E9V6;G5E9V7;H7C4J4;H7C5B7;H7C5H2;Q6PIL2;Q8IUR7;Q96D19;Q96HZ5;Q9NV02;Q9NV94;Q9Y4R9
ARRDC3	A8K6T8;Q96B67;Q9P2H1				Kidney disease	Chronic kidney disease
ASMTL	B4DX75;F5GXH4;J3JS33;O95671;Q5JQ53;Q8NBH5;Q96G02;Q9BUL6
ATP1B1	P05026;Q5TGZ3;V9GYR2	Trasmembrane peptide			Kidney disease
ATP2B2	H0Y7S3;O00766;Q01814;Q12994;Q16818	Trasmembrane peptide			Kidney disease
ADAMTSL2	B1B0D4;B1B0D5;O60345;Q86TH1
BMP7	B1AKZ9;B1AL00;H0Y4B5;P18075;Q9H512;Q9NTQ7				Kidney disease	Chronic kidney disease	Glomerular disease	Prymary Glomerular disease		Focal Segmental Glomerulosclerosis
C1QA	B2R4X2;P02745;Q5T963;X6RLJ0				Kidney disease		Glomerular disease	Prymary Glomerular disease	Primary Membranoproliferative Glomerulonephritis
CD99L2	A8K2D5;A8K5R0;B3KWG2;B4DDL7;E7EMK5;E9PD27;H0Y4H3;Q8TAW2;Q8TCZ0;Q8TCZ1;Q8TCZ2;Q9BQG9	Trasmembrane peptide
CACNA1S	A4IF51;B1ALM2;B1ALM3;Q12896;Q13698;Q13934	Trasmembrane peptide			Kidney disease	Chronic kidney disease
CDH13	A0A087WZG7;A0A087X0X6;A0A0A0MTR1;A8W476;A8W477;B7Z590;C9JRI6;F5H7W7;H3BQH4;H3BRL7;H3BTF2;H3BV21;J3KN62;P55290;Q6GTW4;Q8TBX3				Kidney disease	Chronic kidney disease
CDH2	A8MWK3;B0YIY6;C9J126;C9J8J8;C9JMH2;P19022;Q14923;Q8N173	Trasmembrane peptide	CD325		Kidney disease	Chronic kidney disease
CALR	K7EJB9;K7EL50;K7ELE2;P27797;Q6IAT4;Q9UDG2				Kidney disease	Chronic kidney disease
CAND1	A0A0C4DGH5;B2RAU3;F5H6I6;H0YH27;O94918;Q6PIY4;Q86VP6;Q8NDJ4;Q96JZ9;Q96T19;Q9BTC4;Q9H0G2;Q9P0H7;Q9UF85				Kidney disease
CAPG	B8ZZL6;B8ZZS7;D6W5K8;E7ENU9;E7EUE9;E7EUR2;H7C0X8;P40121;Q53SA7				Kidney disease
CASP14	O95823;P31944;Q3SYC9				Kidney disease
CCDC25	B7Z2L8;E5RI21;G3V121;Q0P663;Q0VGD4;Q86WR0;Q96SI2;Q9NV98
CCDC57	A6NP51;A8MQC7;E9PDF5;H0Y6U9;H7BYI8;J3KRQ8;J3KSU5;J3QQX7;K7N7D6;Q2TAC2;Q8IWG2;Q8TER3
CCND1	F5H437;P24385;Q6LEF0				Kidney disease	Chronic kidney disease
CD226	B2R818;J3QKM7;J3QL19;J3QQW1;J3QR77;J3QRQ4;Q15762	Trasmembrane peptide	CD226		Kidney disease
CD59	E9PI80;E9PNW4;E9PR17;H0YET2;P13987		CD59		Kidney disease	Chronic kidney disease	Glomerular disease	Prymary Glomerular disease	Primary Membranoproliferative Glomerulonephritis			Membranous Glomerulonephritis	Lupus nephritis
CD68	B4DVT4;J3KRX0;J3KT24;P34810;Q53HR6;Q53XI3;Q96BI7	Trasmembrane peptide	CD68		Kidney disease	Chronic kidney disease	Glomerular disease	Prymary Glomerular disease	Primary Membranoproliferative Glomerulonephritis	Focal Segmental Glomerulosclerosis	IgA glomerulonephritis		Lupus nephritis
HSPE1	B8ZZ54;B8ZZL8;O95421;P61604;Q04984;Q53X54;Q9UDH0				Kidney disease								Lupus nephritis
C9orf78	A0A087X2F5;B3KPX8;Q8WVU6;Q9NT39;Q9NZ63
CTNNBIP1	Q5T4V2;Q9NSA3				Kidney disease
CNNM2	Q5T569;Q5T570;Q8WU59;Q9H8M5;Q9H952;Q9NRK5;Q9NXT4	Trasmembrane peptide
COL2A1	A6NGA0;P02458;Q12985;Q14009;Q14044;Q14045;Q14046;Q14047;Q14056;Q14058;Q16672;Q1JQ82;Q2V4X7;Q6LBY1;Q6LBY2;Q6LBY3;Q96IT5;Q99227;Q9UE38;Q9UE39;Q9UE40;Q9UE41;Q9UE42;Q9UE43				Kidney disease		Glomerular disease	Prymary Glomerular disease
CYP17A1	P05093;Q5TZV7				Kidney disease
CPNE4	D3DNC5;D6RCT2;D6RFY4;D6RI99;Q8TEX1;Q96A23
CPSF2	B3KME1;G3V3T7;G3V5T3;H0YJF4;Q6NSJ1;Q9H3W7;Q9P2I0				Kidney disease	Chronic kidney disease
CRNN	B2RE60;Q8N613;Q9UBG3
COPS6	A4D2A3;C9JQK5;E7EM64;H7C3T0;O15387;Q7L5N1
CTBP1	A0A0D9SGE6;D6RAX2;E7EPF8;E7ESU7;E7EUB3;E9PGB1;H0Y8U5;H0Y8W7;H0Y913;H0Y9M9;Q13363;Q4W5N3;Q7Z2Q5
CSTA	C9J0E4;P01040;Q6IB90
DYNC1I2	B7ZA04;D3DPD4;D3DPD5;D3DPD6;E7EMU4;E7EQL5;E7EQU2;E7ERH4;E7ERR6;E7ESD3;E7ET01;E7ETL8;E7EU01;E7EUM4;E7EV09;E9PGG1;Q13409;Q32LY9;Q53S84;Q5BJF8;Q7Z4X1;Q96NG7;Q96S87;Q9BXZ5;Q9NT58
DDR1	B5A975;B5A976;B7Z2K0;Q08345;Q14196;Q16562;Q2L6H3;Q4LE50;Q5ST11;Q5ST12;Q6NSK4;Q9UD35;Q9UD36;Q9UD37;Q9UD86;Q9UDL2	Trasmembrane peptide		DDR1	Kidney disease	Chronic kidney disease	Glomerular disease	Prymary Glomerular disease	Primary Membranoproliferative Glomerulonephritis	Focal Segmental Glomerulosclerosis	IgA glomerulonephritis		Lupus nephritis
DDX4	A8K8Q2;B3KSF4;D6RAF5;D6RAT7;D6RBL3;D6RCM4;D6RDK4;D6RIB2;E9PCD8;H0Y960;H0YBW0;Q5M7Z3;Q86VX0;Q9NQI0;Q9NT92;Q9NYB1
DHX16	O60231;O60322;Q5JP45;Q969X7;Q96QC1
DLG5	A6H8Y3;Q149N1;Q5T1H7;Q5T1H8;Q6DKG3;Q86WC0;Q8TDM6;Q8TDM7;Q9UE73;Q9Y4E3				Kidney disease
DOPEY2	D3DSG5;F8W8U9;Q6PJQ7;Q9UEZ3;Q9Y3R5
HLA-DQB1	A1KR27;A2RPH3;A4Q9R4;A4USG2;A4USG5;A6N8I7;A9YQA0;B0S7Y7;B1A0K6;B1GXI3;B3VLT3;B5BLN7;B7VU69;C0MQ34;C0MQ35;C8ZL52;C8ZLJ8;C8ZLJ9;C9DRQ3;O19708;O19713;O19724;O62861;O78046;O78221;O78223;O98034;O98201;P01917;P01918;P01919;P01920;P03992;P05537;P79482;P79526;P79544;P79551;Q08GC8;Q09035;Q0E4V9;Q1M312;Q29731;Q29877;Q29884;Q29915;Q29966;Q2P9N3;Q2QK85;Q30061;Q30075;Q30076;Q30080;Q30081;Q30082;Q30083;Q30084;…	Trasmembrane peptide							Primary Membranoproliferative Glomerulonephritis
DRG1	B2RDS8;F8WEE0;H0YI06;Q6FGP8;Q8WW69;Q9UGF2;Q9Y295
DUT	A0A0C4DGL3;A8K650;B4DPR5;H0YKC5;H0YKI0;H0YMM5;H0YMP1;H0YNJ9;H0YNW5;O14785;P33316;Q16708;Q16860;Q6FHN1;Q6NSA3;Q96Q81				Kidney disease	Chronic kidney disease							Lupus nephritis
ECM1	A8K8S0;B4DW49;B4DY60;O43266;Q16610;Q5T5G4;Q5T5G5;Q5T5G6;Q8IZ60
EEA1	F8VUZ7;F8W119;F8WE79;Q14221;Q15075				Kidney disease	Chronic kidney disease	Glomerular disease	Prymary Glomerular disease
EFNB2	P52799;Q5JV56	Trasmembrane peptide			Kidney disease	Chronic kidney disease
ELMO3	B4DV86;F8W9E7;I3L4D1;Q96BJ8;Q9H8A5
ELOVL1	B4DP24;Q53HT2;Q5JUY3;Q8WXU3;Q9BW60;Q9NVD9;Q9Y396	Trasmembrane peptide
IKBKAP	F5H2T0;H0YDF3;O95163;Q5JSV2;Q9H327;Q9UG87
EPHA1	A1L3V3;B5A966;B5A967;P21709;Q15405	Trasmembrane peptide		EphA1	Kidney disease	Chronic kidney disease	Glomerular disease
EPHB1	A8K593;B3KTB2;B5A969;C9J466;C9J6S4;C9JB88;C9K090;F8WDG5;O43569;O95142;O95143;P54762;Q0VG87	Trasmembrane peptide		EphB1	Kidney disease
ERMAP	D3DPW8;Q5VV53;Q6DUE0;Q7Z3X0;Q8NCV8;Q8NCW2;Q8NCW3;Q96PL5;Q96PL6;X6R4N5	Trasmembrane peptide
ETFB	A8K766;B3KNY2;M0QY67;P38117;Q6IBH7;Q71RF6;Q9Y3S7				Kidney disease
FBXO38	Q6PIJ6;Q6PK72;Q7Z2U0;Q86VN3;Q9BXY6;Q9H837;Q9HC40
FLNB	A0A0A0MT44;A0A0C4DGA1;B2ZZ83;B2ZZ84;B2ZZ85;C9JKE6;C9JMC4;E7EN95;H7C5L4;O75369;Q13706;Q59EC2;Q60FE7;Q6MZJ1;Q8WXS9;Q8WXT0;Q8WXT1;Q8WXT2;Q8WXT3;Q9NRB5;Q9NT26;Q9UEV9				Kidney disease
FZD2	Q0VG82;Q14332	Trasmembrane peptide			Kidney disease		Glomerular disease	Prymary Glomerular disease		Focal Segmental Glomerulosclerosis
GATSL3	B7WPJ3;F2Z2C1;F2Z3I9;F8WD52;H7C2U7;O76052;Q8WTX7;Q96ND9;Q9UIE8
GNB2	B3KPU1;C9JIS1;C9JXA5;C9JZN1;E7EP32;P11016;P54312;P62879
TUBGCP3	A0A087WU06;A0A087WWB5;A0A087WZV5;O43631;O60852;O60853;Q5T8L2;Q7Z4K1;Q96CW5;Q96I79
GDF5	E1P5Q2;P43026;Q96SB1				Kidney disease
GDI1	F8WCU0;F8WE59;G5E9U5;P31150;P50394;Q6FG50;Q7Z2G6;Q7Z2G9;Q7Z2H5;Q7Z2I6
GRAP2	B1AH86;B7Z8I3;O43726;O75791;Q9NRB7				Kidney disease		Glomerular disease
GRB2	J3KT38;J3QLF6;J3QRL5;P29354;P62993;Q14450;Q63057;Q63059				Kidney disease
GRM2	B0M0K7;C9JD41;C9JL63;H7BXL3;Q14416;Q14CU5;Q52MC6;Q9H3N6	Trasmembrane peptide
HSPA5	B0QZ61;P11021;Q2EF78;Q9NPF1;Q9UK02				Kidney disease	Chronic kidney disease	Glomerular disease	Prymary Glomerular disease	Primary Membranoproliferative Glomerulonephritis	Focal Segmental Glomerulosclerosis			Lupus nephritis
GSTA5	A0A087WYQ6;Q5SZC2;Q7RTV2
GYS1	M0QYU1;P13807;Q9BTT9
HCFC1	A6NEM2;H7C1C4;P51610;Q6P4G5				Kidney disease		Glomerular disease
HEATR1	Q5T3Q7;Q5T3Q8;Q6P197;Q6P664;Q9H583;Q9NW23
HEXB	D6REQ8;H0Y9B6;H0Y9M3;H0YA83;P07686;Q5URX0				Kidney disease
HNRNPUL1	A0A087X1I2;A0A0A0MRA5;B3KMW7;B7Z4B8;M0QYG9;M0QYI8;M0QYM5;M0QYZ0;M0QZV6;M0R0K8;M0R203;M0R247;M0R3F1;O76022;Q6ZSZ0;Q7L8P4;Q8N6Z4;Q96G37;Q9BUJ2;Q9HAL3;Q9UG75
HNRNPM	A0A087X0X3;M0QY96;M0QYL3;M0QYQ7;M0QZM1;M0R019;M0R0N3;M0R0Y6;M0R2I7;M0R2T0;P52272;Q15584;Q8WZ44;Q96H56;Q9BWL9;Q9Y492					Chronic kidney disease
IGFBP4	A0N9W2;B4E351;P22692;Q5U012;Q9UCL6				Kidney disease	Chronic kidney disease	Glomerular disease			Focal Segmental Glomerulosclerosis			Lupus nephritis
EIF4A2	C9JUF0;D3DNU9;E7EMV8;E7EQG2;E9PBH4;F8WE11;J3KSN7;Q14240;Q53XJ6;Q96B90;Q96EA8				Kidney disease	Chronic kidney disease
IFITM1	P13164;Q15322;Q53XZ0	Trasmembrane peptide
IFT27	B1AH56;B1AH58;F5GZ09;F6SIY6;F6X9B7;H0Y6C7;O60897;Q9BW83
IGF2	B3KX48;B7WP08;C9JAF2;E3UN45;P01344;P78449;Q14299;Q1WM26;Q9UC68;Q9UC69				Kidney disease	Chronic kidney disease	Glomerular disease			Focal Segmental Glomerulosclerosis	IgA glomerulonephritis
CD101	Q15856;Q93033	Trasmembrane peptide	CD101
IRF3	A8K7L2;B2RAZ3;M0QX56;M0QXC8;M0QYT9;M0QYX3;M0QZB7;M0QZB8;M0R007;M0R0R8;M0R0X9;M0R205;M0R3C2;M0R3E9;M0R3H7;Q14653;Q5FBY1;Q5FBY2;Q5FBY4;Q7Z5G6				Kidney disease								Lupus nephritis
SPINK5	A8MYE8;B7WPB7;D6REN5;E5RFU9;E5RG22;E7EWP9;O75770;Q3LX95;Q3LX96;Q3LX97;Q96PP2;Q96PP3;Q9NQ38				Kidney disease
ITGA6	B2RMU9;B4DG69;B4DKB8;C4AM96;C9JXX7;G5E9H1;H7BZ97;P23229;Q08443;Q0MRC7;Q14646;Q16508;Q53RX7;Q59HB7;Q86VL6;Q9UCT1;Q9UN03	Trasmembrane peptide	CD49f		Kidney disease		Glomerular disease
ITGB6	A0A087WXP3;B2R9W5;C9JA97;E9PEE8;F8WBJ8;P18564;Q0VA95;Q16500;Q53RG5;Q53RR6	Trasmembrane peptide			Kidney disease
hucep-3;ITM2C	B3KPG4;B8ZZM6;C9JG41;E7EUS6;F5H4I5;Q4G0A8;Q53H84;Q6IAE7;Q86VK5;Q8N288;Q8TAW0;Q96JS4;Q9BUP8;Q9NQX7	Trasmembrane peptide				Chronic kidney disease
JAG1	A0A087WXH5;A0A087X1E8;A0AV43;B4DYR1;E9PCF9;O14902;O15122;P78504;Q15816	Trasmembrane peptide	CD339		Kidney disease	Chronic kidney disease	Glomerular disease			Focal Segmental Glomerulosclerosis
JMJD1C	A0T124;H7BXU7;Q15652;Q5SQZ8;Q5SQZ9;Q5SR00;Q7Z3E7;Q8N3U0;Q96KB9;Q9P2G7				Kidney disease
KRT75	B4DQU4;O95678;Q9NSA9				Kidney disease
KIF1B;KIF1Bbeta	A0A087WWA3;A6NFS8;A6NKQ4;O60333;Q4R9M9;Q4VXC3;Q4VXC4;Q4VXC5;Q4VXC6;Q96Q94;Q9BV80;Q9P280				Kidney disease
KLHL2	A6NCM7;B2RD18;B4DFH7;B4DFZ5;D6R9G5;D6RAP5;D6RGC3;E9PEX9;F5H6M3;O95198;Q8N484;Q8TBH5				Kidney disease	Chronic kidney disease			Primary Membranoproliferative Glomerulonephritis
KLRG2	A4D1S0;Q2NL79;Q6ZTV6	Trasmembrane peptide
PRKD3	C9JKP8;D6W587;H0Y5M6;H7C172;O94806;Q53TR7;Q8NEL8			PKD3	Kidney disease
LAMA3	A0A075B783;A0A0A0MSA0;A0A0A0MTS5;A0A0A6YYF2;B0YJ33;K7EIP4;K7EMU9;K7EPP3;K7EQ42;K7ERM0;Q13679;Q13680;Q16787;Q6VU67;Q6VU68;Q6VU69;Q76E14;Q96TG0				Kidney disease	Chronic kidney disease
LGALSL	B2RBG8;B9A055;D6W5E8;F8WF17;Q3ZCW2;Q6P5T6;Q9P005;U3KQ88;U3KQU5
LRRC8C	B3KXS9;E9PHY6;Q29RV6;Q8TDW0;Q9H075	Trasmembrane peptide
LRP2	E9PC35;O00711;P98164;Q16215	Trasmembrane peptide			Kidney disease	Chronic kidney disease	Glomerular disease	Prymary Glomerular disease		Focal Segmental Glomerulosclerosis		Membranous Glomerulonephritis
LTBP1	A1L3V1;C9JD84;C9JDW2;E7EV71;H7BZ76;H7C0I7;H7C2H7;H7C4L5;P22064;Q14766;Q53SD8;Q53SF3;Q53SG1;Q59HF7;Q8TD95				Kidney disease
LYPLAL1	A8K677;Q5VWZ2;Q5VWZ3;Q7Z4A3;Q96AV0				Kidney disease
MARK3	A0A0A0MQR8;A0A0A0MST9;A0A0A0MSZ1;A0A0A0MT23;A2SY06;H0YIY6;H0YKJ3;H0YKP9;H0YNV4;J3KNR0;O60219;P27448;Q86TT8;Q8TB41;Q8WX83;Q96RG1;Q9UMY9;Q9UN34			MARK3
MEGF10	Q68DE5;Q8WUL3;Q96KG7	Trasmembrane peptide
MDP1	Q86V88;Q86Y84;Q8NAD9
MIB1	B0YJ38;Q2TB37;Q68D01;Q6YI51;Q86YT6;Q8NBY0;Q8TCB5;Q8TCL7;Q9P2M3				Kidney disease
MAPK9	A8K0S3;B5BU66;B5M0B4;D3DWQ8;D3DWQ9;D7R525;D7R528;E5RJ57;H7BYK0;J3KNK1;P45984;Q15708;Q15710;Q15711;Q8N5C5			JNK2	Kidney disease
MMP3	B2R8B8;E9PKX2;H7C139;P08254;Q3B7S0;Q6GRF8				Kidney disease	Chronic kidney disease	Glomerular disease			Focal Segmental Glomerulosclerosis			Lupus nephritis
MOB1A	Q53S34;Q9H3T5;Q9H8S9;Q9HAI0;Q9NVE2
SLC16A1	P53985;Q49A45;Q5T8R6;Q9NSJ9	Trasmembrane peptide			Kidney disease
CDC25B	B4DIG0;D3DVY1;D3DVY2;D3DVY3;D3DVY4;E9PCK4;G8JLH2;O43551;P30305;Q13971;Q5JX77;Q6RSS1;Q9BRA6				Kidney disease
MPP7	B2RCC9;B4DWL9;B5MDZ3;D3DRW3;Q5T2T0;Q5T2T1;Q8IY28;S4R337;U5GXS2
MSH3	A1L480;A1L482;A6NMM6;P20585;Q6PJT5;Q86UQ6;Q92867				Kidney disease
MXRA5	Q6P1M7;Q9NR99;Q9Y3Y8				Kidney disease					Focal Segmental Glomerulosclerosis
NCBP2	B2RE91;B3KSB0;B4DMK7;C9JKF4;C9JQX9;E9PAR5;F8WE41;P52298;Q14924;Q2TS50
NCOA4	A8K8W5;B4DF87;B4DZ85;B4E260;E9PAV7;J3KQN8;Q13772;Q14239
NME1-NME2;NME2	A8MWA3;J3KPD9;P22392;Q1WM23;Q32Q12;Q6LCT6
NEB	A0A087X1N7;F8WCL5;F8WCP0;H0Y3P5;H0Y786;H7BZD5;H7C2B3;H7C2D0;H7C2Z5;P20929;Q15346;Q53QQ2;Q53TG8				Kidney disease
PDZK1	A0A0C4DG67;B4DPB9;E7EU02;O60450;Q5T2W1;Q5T5P6;Q9BQ41				Kidney disease	Chronic kidney disease
NOSTRIN	A8K2I9;B3KSF5;E7EPT9;E9PDM0;F8WCW8;H7BZA6;Q27HG3;Q53S62;Q8IVI9;Q96CJ9
NRF1	A8K4C6;B4DDV6;C9JP85;Q15305;Q16656;Q96AN2				Kidney disease	Chronic kidney disease
NTMT1	A8K4J2;A8K8G7;Q5SZB9;Q9BV86;Q9UI28;S4R338;S4R344;S4R3J7
NUMB	B1P2N5;B1P2N6;B1P2N7;B1P2N8;B1P2N9;B4E2B1;G3V3M5;G3V3R1;G3V3Z8;G3V433;G3V4S6;P49757;Q6NUQ7;Q86SY1;Q8WW73;Q9UBG1;Q9UEQ4;Q9UKE8;Q9UKE9;Q9UKF0;Q9UQJ4				Kidney disease	Chronic kidney disease
NUP43	B4DVD1;B4E2F0;B4E301;F5H0E3;Q8NFH3;Q9H8S0				Kidney disease					Focal Segmental Glomerulosclerosis
ORMDL2	B2RA58;F8VWV8;F8VXD5;Q53FV1;Q7Z4E5;Q8NFX0;Q9P004	Trasmembrane peptide
P2RX1	I3L3H3;P51575;Q9UK84	Trasmembrane peptide			Kidney disease
PAFAH1B3	M0QXS6;M0QZT2;M0R1K3;M0R323;M0R389;Q15102;Q53X88
PARP14	B4E2H0;H7C4Y3;H7C5R8;Q460N4;Q460N5;Q8J027;Q9H9X9;Q9NV60;Q9ULF2
DCHS2	A0A096LNH0;A0A0A0MRC0;B2RU14;E9PC11;Q4W5P9;Q6V1P9;Q6ZS61;Q9NXU8	Trasmembrane peptide
SLC46A1	J3KTE6;J3QL21;J3QRF7;K7EPJ7;Q1HE20;Q86T92;Q8TEG3;Q96FL0;Q96NT5	Trasmembrane peptide
PDXDC1	B4DR55;B4DSL3;E7EMH5;E7EPL4;H3BNZ1;O00236;Q4F6X7;Q6P996;Q6PID7;Q86YF1;Q8N4Q9;Q8TBS5				Kidney disease	Chronic kidney disease
PGM1	B2R5N9;B4DPV0;P36871;Q16105;Q16106;Q5BKZ9;Q6NW22;Q86U74;Q96J40;Q9NTY4				Kidney disease								Lupus nephritis
PAH	F8W0A0;F8W1D4;J3KND8;P00439;Q16717;Q8TC14				Kidney disease	Chronic kidney disease
PIAS1	B2RB67;B3KSY9;C5J4B4;H3BS65;H3BSI8;H3BUL7;O75925;Q147X4;Q99751;Q9UN02				Kidney disease	Chronic kidney disease
PLCD3	F5GXC1;H0YGF8;K7EQF2;Q8N3E9;Q8TEC1;Q8TF37;Q96FL6
PLXNA3	P51805;Q5HY36	Trasmembrane peptide
PNRC1	B2R6Q0;E1P515;Q12796;Q49A59;Q5T7J6;Q7Z5N0
PON1	B2RA40;F8WF42;P27169;Q16052;Q6B0J6;Q9UCB1				Kidney disease	Chronic kidney disease	Glomerular disease		Primary Membranoproliferative Glomerulonephritis	Focal Segmental Glomerulosclerosis			Lupus nephritis
PREP	H0Y5Y0;P48147;Q8N6D4				Kidney disease
PPIF	H0Y548;P30405;Q2YDB7;Q5W131;R4GN99				Kidney disease
PRPF6	B2RAR5;B3KMC6;O94906;O95109;Q5VXS5;Q9H3Z1;Q9H4T9;Q9H4U8;Q9NTE6				Kidney disease
PSMA3	B2RCK6;G3V3W4;G3V4X5;G3V5N4;H0YJ03;P25788;Q86U83;Q8N1D8;Q9BS70				Kidney disease
PSMD7	D3DWS9;H3BNT7;H3BQV2;H3BTM8;P51665;Q6PKI2;Q96E97				Kidney disease
PSMG2	B0YJB3;K7ENR6;K7ER45;Q6IAH4;Q969U7;Q9NRV1;V9GYH7;V9GZ55
PZP	A6ND27;F5GXY0;P20742;Q15273;Q2NKL2;Q7M4N7
UQCRC2	A0A087WVZ4;B3KSN4;H3BP04;H3BRG4;H3BSJ9;H3BUE4;H3BUI9;P22695;Q9BQ05
RAB29	B4E1K3;C9JE77;E9PL56;O14966					Chronic kidney disease
RANBP3	B2RAT8;B7Z7F3;K7EID7;K7EIJ4;K7EJ17;K7EMH9;K7EMT3;K7EN31;K7ENB9;K7ENJ2;K7EPW1;K7EQB8;K7ERD4;K7ESQ0;O60405;O75759;O75760;Q9BT47;Q9H6Z4;Q9UG74
HRAS	B5BUA0;P01112;Q14080;Q6FHV9;Q9BR65;Q9UCE2				Kidney disease		Glomerular disease	Prymary Glomerular disease	Primary Membranoproliferative Glomerulonephritis
RBM44	A0A0A0MR46;A0AUW3;Q6ZP01
RBP1	A0A0A0MQT0;A0A0A0MTB9;A8K2Q0;B7Z7A0;E7EWV0;F2Z2F2;H0YAK8;P09455;Q6FGX8				Kidney disease
RPA2	P15927;Q52II0;Q5TEI9;Q5TEJ0;Q5TEJ5;Q5TEJ7				Kidney disease
RASGEF1C	D3DWQ7;I6L9E5;Q7Z4T0;Q8N431;Q8NA49
RHOC	B3KSW1;E9PLA2;E9PN11;E9PQH6;P08134;Q5JR05;Q5JR06;Q5JR07;Q5JR08;Q6ICN3
RNH1	P13489;Q8IZK8;Q96FD7;Q9BQ80;Q9UDK6				Kidney disease								Lupus nephritis
RPL15	E7ENU7;E7EQV9;E7ERA2;E7EX53;P39030;P41051;P61313;Q5U0C0;Q642I1;Q6IPX6;Q8WYP2;Q96C44;Q9H2E5
RPL37	B2R4H2;D6R9X9;D6RG19;P02403;P61927;Q6IBB4;Q99883
RPL5	P46777;Q32LZ3;Q53HH6;Q5T7N0;Q9H3F4;R4GNJ2				Kidney disease
RP1	P56715				Kidney disease
POLR1C	D6RDJ3;E7EQB9;H0Y723;O15160;O75395;Q5JTE3
RPS18	P25232;P62269;Q5SUJ3;Q6IPF8
RPS2	B2R5G0;D3DU82;E9PM36;E9PMM9;E9PPT0;E9PQD7;H0YE27;H0YEN5;H3BNG3;I3L404;P15880;Q3MIB1				Kidney disease
RPS6	A2A3R5;A2A3R7;P08227;P10660;P62753;Q4VBY7;Q8N6Z7				Kidney disease
RSPRY1	H3BPL2;H3BQG6;H3BQQ7;H3BSC7;Q6UX21;Q8ND53;Q96DX4
SLC22A13	B2RCV9;H0Y4Y1;Q8IYG1;Q9Y226	Trasmembrane peptide			Kidney disease	Chronic kidney disease
SLC35E2	B3KWR0;O75035;P0CK97;Q2TAY8;Q569F8;Q5CZA4;Q5QPR8;Q9Y3J8	Trasmembrane peptide
SAT2	I3L0W4;I3L2W7;Q96F10
SEC13	A0A0C4DFR6;A8MV37;A8MXL6;B4DXJ1;C9J0S2;C9JBJ5;C9JIB6;E7ERC8;P55735;Q5BJF0;Q9BRM6;Q9BUG7				Kidney disease
SEH1L	A8K5B1;K7ELV2;K7ENI5;K7EP88;K7EPZ5;Q8NFU6;Q96EE3;Q96MH3;Q9C069				Kidney disease
SETD1A	A6NP62;C9J2Z9;O15047;Q6PIF3;Q8TAJ6				Kidney disease
SIRPB1	A6NLM2;B2R8V0;H3BQ21;H3BRP9;H3BSK5;H3BTT9;H3BU43;H3BUW0;H9KV29;O00241;Q5TFQ8;Q5TFQ9;Q5TFR0;Q7Z3B9;Q8TB12;Q9H1U5;Q9Y4V0	Trasmembrane peptide	CD172b
SKAP1	D3DTV1;J3KS83;J3KSD4;J3QKX8;J3QRG3;J3QS38;O15268;Q86WV1				Kidney disease
SAMD4A	A8MPZ5;G3V2R1;Q0VA96;Q6PEW4;Q9UPU9
SNX12	A0A087X0R6;F8W8K5;Q8WUG9;Q9UMY4
SPAST	A7E2A7;Q9UBP0;Q9UPR9					Chronic kidney disease
SERPINB6	A0A024QZX5;A0A087X1N8;B2RBA8;P35237;Q59F97;Q5TD06;Q7Z2Y7;Q96J44;Q9UDI7				Kidney disease	Chronic kidney disease
SPTBN1	A0A087WUZ3;B2RP63;F8W6C1;O60837;Q01082;Q16057;Q53R99;Q59ER3;Q8IX99				Kidney disease	Chronic kidney disease	Glomerular disease	Prymary Glomerular disease		Focal Segmental Glomerulosclerosis
SPTBN5	Q9NRC6
SORBS1	A0AED4;A6NEK3;A6NID8;A6NJS4;A7MD40;D3DR42;O43857;Q5T923;Q5T924;Q5T925;Q5T927;Q5T928;Q5T929;Q5T930;Q5T931;Q5T932;Q7LBE5;Q8IVK0;Q8IVQ4;Q96KF3;Q96KF4;Q9BX64;Q9BX65;Q9BX66;Q9P2Q0;Q9UFT2;Q9UHN7;Q9Y338;S4R303;S4R406				Kidney disease
SRPK2	A8MVX2;C9J2M4;C9JWF7;F8WAV6;F8WBW4;H7C521;H7C5L6;O75220;O75221;P78362;Q6NUL0;Q6V1X2;Q8IYQ3			SRPK2
SERTAD2	Q14140;Q53TS2				Kidney disease
STX6	B2R652;B4DR17;O43752;Q5VY08;Q6FH83	Trasmembrane peptide			Kidney disease
SZT2	A0A0C4DG05;A0PJK5;A7E2X4;O75055;Q5JUY7;Q5T011;Q5T012;Q5XKC7;Q6ZNI8;Q6ZT24;Q7Z636;Q8NAY9;Q9H5H7;Q9UFQ8
TMEM126B	A8K535;A8MSS0;E9PJQ6;E9PKZ7;E9PKZ9;H0YD74;H0YEG5;Q32Q09;Q8IUX1;Q8WVU3;Q96EP3;Q9NZ29	Trasmembrane peptide			Kidney disease	Chronic kidney disease
TSC22D2	D3DNI5;H0Y865;H0Y8E9;H7C4U3;O75157;Q6PI50;Q9H2Z6;Q9H2Z7;Q9H2Z8					Chronic kidney disease
TUBB1	Q9H4B7				Kidney disease	Chronic kidney disease
TDG	B4E127;F5H0I7;F5H539;G8JL98;H0YH18;Q13569;Q8IUZ6;Q8IZM3					Chronic kidney disease
TEKT3	B2RAS7;D3DTT0;F5GZV8;F5H115;F5H4K1;F5H5M8;J3KPT7;Q8N5R5;Q96M48;Q9BXF9
GTF2B	A8K1A7;B1APE1;B1APE2;Q00403;Q5JS30
ALYREF	E9PB61;O43672;Q86V81				Kidney disease
TLN2	A6NLB8;H0YMT1;H0YN01;Q9Y4G6
TMEM59	B3KQL7;O75393;Q4VBP9;Q5T6Z8;Q5T703;Q5T704;Q5T705;Q5T706;Q96KX7;Q9BXS4	Trasmembrane peptide
TNFSF12	C0H5Y4;O43508;Q8IZK7;Q8WUZ7	Trasmembrane peptide			Kidney disease								Lupus nephritis
FAS	A0A087WTM9;A0A087X1Z7;A0A0D9SEP1;A9UJX4;B6VNV4;H7C5Z8;P25445;Q14292;Q14293;Q14294;Q14295;Q16652;Q5T9P1;Q5T9P2;Q5T9P3;Q6SSE9	Trasmembrane peptide	CD95		Kidney disease		Glomerular disease	Prymary Glomerular disease	Primary Membranoproliferative Glomerulonephritis	Focal Segmental Glomerulosclerosis	IgA glomerulonephritis
PLAT	A8K022;B2R8E8;B4DN26;B4DNJ1;E5RGA1;E5RHG4;E7ESF4;H0YBH9;P00750;Q15103;Q503B0;Q6PJA5;Q7Z7N2;Q86YK8;Q9BU99;Q9BZW1				Kidney disease	Chronic kidney disease	Glomerular disease	Prymary Glomerular disease					Lupus nephritis
TRIM35	E5RGB3;H0YBF3;Q86XQ0;Q8WVA4;Q9UPQ4
TSPAN8	B2R7T7;P19075;Q9BS78	Trasmembrane peptide			Kidney disease						IgA glomerulonephritis
TSPO	B1AH87;B1AH88;J3QLD3;P30536;Q13849;Q53Y59;Q6IAZ7;Q6ICF9;Q96TF6				Kidney disease
TTC7A	G5E9G4;H0Y3V7;H7C055;H7C1P2;Q2T9J9;Q6PIX4;Q8ND67;Q9BUS3;Q9ULT0				Kidney disease
TTLL12	Q14166;Q20WK5;Q9UGU3;V9GY16
SLC25A1	A8K8E8;B4DP62;P53007;Q9BSK6	Trasmembrane peptide			Kidney disease	Chronic kidney disease							Lupus nephritis
HDLBP	A0A024R4E5;A0A088AWM1;A0A0E3D6N3;B4DTQ2;C9J5E5;C9J739;C9JB08;C9JBS3;C9JE93;C9JEJ8;C9JES8;C9JHN6;C9JHS7;C9JHS9;C9JHZ8;C9JIZ1;C9JK79;C9JKQ5;C9JMQ6;C9JQ82;C9JT62;C9JZI8;E7EM71;H0Y394;H7BZC3;H7C0A4;H7C2D1;H7C3D0;Q00341;Q53QU2;Q9UCY3
VTI1B	G3V5I2;H0YJJ5;H0YJL5;J3KMW2;O43547;Q96J28;Q9UEU0	Trasmembrane peptide			Kidney disease
WIPF1	A0A087WW70;B8ZZ90;B8ZZM1;C9JB04;C9JTB9;D3DPE4;E9PB87;O43516;Q15220;Q53TA9;Q6MZU9;Q9BU37;Q9UNP1				Kidney disease		Glomerular disease	Prymary Glomerular disease		Focal Segmental Glomerulosclerosis
WWP1	H0YBA4;H0YBS9;O00307;Q5YLC1;Q96BP4;Q9H0M0
XPNPEP2	A0AV16;O43895;O75994;Q5JZ40
YES1	A6NLB3;D3DUH1;J3QRU1;P07947			YES	Kidney disease	Chronic kidney disease
ZBTB34	A0A0C4DFQ2;Q38IA7;Q5VYE9;Q8NCN2
HLA-B	B0V0B8;O19615;O19624;O19641;O19783;O46702;O78172;P30464;P30465;P30483;P30484;P30488;P30490;P30513;Q29633;Q29636;Q29829;Q29953;Q29982;Q95343;Q95344;Q9BD06;Q9GIZ0;Q9MX21;Q9MY75;Q9TPR2;Q9TPT4;Q9TQG1	Trasmembrane peptide
HLA-C	O02863;O19505;O19652;O62882;O78062;O78063;O78166;O78203;O78211;O78214;P30501;P30502;P30508;P30509;P79498;Q29768;Q29865;Q29963;Q29989;Q31627;Q860R1;Q860R2;Q99528;Q9GIK4;Q9TPS4;Q9UM32;Q9UM33	Trasmembrane peptide
ABCE1	D6R9I9;D6RGF4;H0Y990;O88793;P61221;Q13181;Q13864;Q6NR76;Q96AL0;Q96B10;Q99K66				Kidney disease	Chronic kidney disease
ACAD8	B7Z5W4;E9PKP9;E9PLS3;Q6ZWP6;Q9BUS8;Q9UKU7					Chronic kidney disease
ACVR1	A0A0A6YYV0;C9J1R3;C9JHJ7;C9JW28;C9K064;F5GY91;Q04771	Trasmembrane peptide		ALK2	Kidney disease	Chronic kidney disease
ACY3	E9PRA7;Q96HD9				Kidney disease
ADCY1	A4D2L8;C9J1J0;Q08828;Q75MI1	Trasmembrane peptide
AGRN	A0A087X208;H0Y5U1;O00468;Q5SVA1;Q5SVA2;Q60FE1;Q7KYS8;Q8N4J5;Q96IC1;Q9BTD4				Kidney disease	Chronic kidney disease						Membranous Glomerulonephritis	Lupus nephritis
AKR1A1	A8KAL8;D3DQ04;P14550;Q5T621;Q6IAZ4;V9GYG2;V9GYP9				Kidney disease
ALDH7A1	B2R669;B4DIC7;B4DMA0;E7EPT3;F8VS02;F8VVF2;F8WD33;F8WDY6;H0YHM6;O14619;P49419;Q6IPU8;Q9BUL4				Kidney disease
ALDOB	A0A087WXX2;P05062;Q13741;Q13742;Q5T7D6				Kidney disease
AMBP	P00977;P02759;P02760;P78491;Q2TU33;Q5TBD7;Q9UC58;Q9UDI8;S4R3Y4;S4R471				Kidney disease	Chronic kidney disease
ENPEP	H0YA67;Q07075;Q504U2	Trasmembrane peptide	CD249		Kidney disease	Chronic kidney disease	Glomerular disease			Focal Segmental Glomerulosclerosis		Membranous Glomerulonephritis	Lupus nephritis
ARF6	P26438;P62330;Q6FGZ2				Kidney disease
ACTR10	F6S9Y6;G3V2Q5;G3V4K6;G3V524;G3V5Y4;H0YJD9;H0YJE8;Q9H9Y5;Q9NWY2;Q9NZ32;V9GYX7
ATP10A	G3V261;H0YJI4;O60312;Q4G0S9;Q969I4	Trasmembrane peptide
BRD3	A9J571;A9J575;B1APD9;Q15059;Q4G5Y3;Q5T1R7;Q8N5M3;Q92645			BRD3	Kidney disease
CCDC88B	A5D8Y5;A6NC98;B5MDM2;H7BY33;Q05BL2;Q6RUV3;Q8N1Q6;Q8NF44;Q9H0H1				Kidney disease
CDKN2B	O15125;P42772;Q6FI09				Kidney disease
CENPF	A0A087WTY4;P49454;Q13171;Q13246;Q5VVM7				Kidney disease
CETP	H3BRJ9;P11597;Q13987;Q13988;Q53YZ1				Kidney disease	Chronic kidney disease	Glomerular disease			Focal Segmental Glomerulosclerosis
HSPD1	B2R5M6;B7Z712;C9J0S9;C9JCQ4;C9JL19;C9JL25;E7ESH4;E7EXB4;F8WBB1;P10809;Q38L19;Q9UCR6				Kidney disease	Chronic kidney disease	Glomerular disease	Prymary Glomerular disease
CHMP2A	B2R4W6;M0QXX8;M0R1L7;M0R1T5;O43633;Q3ZTT0
CHMP6	A8K7U0;I3L3E4;I3L4A1;I3L4G8;Q53FU4;Q96FZ7;Q9HAE8
CMPK2	A2RUB0;A5D8T2;B7ZM18;Q5EBM0;Q6ZRU2;Q96AL8
C14orf132	B2R7K5;Q9NPU4	Trasmembrane peptide
COL6A2	C9JH44;H7C0M5;P12110;Q13909;Q13910;Q13911;Q14048;Q14049;Q16259;Q16597;Q6P0Q1;Q9UML3;Q9Y4S8				Kidney disease
CFL1	B3KUQ1;E9PK25;E9PLJ3;E9PP50;E9PQB7;E9PS23;G3V1A4;P23528;Q53Y87;Q9UCA2				Kidney disease		Glomerular disease
CYP2D6	P10635;Q16752;Q2XND6;Q2XND7;Q2XNE0;Q6B012;Q6NXU8				Kidney disease	Chronic kidney disease
CPN2	B2RPE7;P22792;Q86SU4;Q8N5V4				Kidney disease
CSDE1	A8K281;E9PGZ0;E9PJK7;E9PKN4;E9PLD4;E9PLT0;E9PNG3;G5E9Q2;O75534;O94961;Q5TF04;Q5TF05;Q68DF1;Q68DI9;Q9Y2S4
CSF3	A8MXR7;J3KTH8;J3QRD4;J3QRX2;P09919;Q8N4W3				Kidney disease	Chronic kidney disease	Glomerular disease	Prymary Glomerular disease	Primary Membranoproliferative Glomerulonephritis				Lupus nephritis
CSPG4	D3DW77;Q6UVK1;Q92675	Trasmembrane peptide			Kidney disease
CSTF1	A0A087WV92;A0A0A0MSZ9;A3KFI9;Q05048;Q5QPD8
SLC7A2	B7ZL54;O15291;O15292;P52569;Q14CQ6;Q6NSZ7;Q86TC6	Trasmembrane peptide			Kidney disease
C21orf59	C9J818;C9JX57;D3DSE6;H7C2R6;H7C3D9;P57076;Q53FH0;Q9NX33				Kidney disease	Chronic kidney disease
CYSTM1	Q8TBA5;Q9H1C7	Trasmembrane peptide			Kidney disease
DDX50	A0A087WVC1;Q5VX37;Q8WV76;Q9BQ39;Q9BWI8;S4R3G6;S4R3V4
DDX58	A2A376;A2RU81;O95786;Q5HYE1;Q5VYT1;Q9NT04				Kidney disease		Glomerular disease						Lupus nephritis
DIAPH3	A2A3B8;A2A3B9;A2A3C0;Q18P99;Q18PA0;Q18PA1;Q2KPB6;Q3ZK23;Q5JTP8;Q5T2S7;Q5XKF6;Q6MZF0;Q6NUP0;Q86VS4;Q8NAV4;Q9NSV4				Kidney disease	Chronic kidney disease
DDT	B7Z522;O00774;O60787;P30046;Q13534				Kidney disease
DPP3	B2RDB5;B4DLX4;E9PKK8;E9PNX5;E9PPK9;E9PQ14;E9PQF2;F5H8L6;G3V180;G3V1D3;O95748;Q969H2;Q9BV67;Q9HAL6;Q9NY33
DPYSL2	A8K5H2;B4DR31;D3DSS7;E5RFU4;O00424;Q16555
DRG2	A8MZF9;B2R8G5;J3KRL5;J3QKV7;J3QKW7;J3QL90;J3QLF3;J3QQI1;J3QR71;J3QRI9;P55039;Q53Y50;Q9BWB2				Kidney disease
DSG3	A8K2V2;P32926	Trasmembrane peptide			Kidney disease	Chronic kidney disease
EPB41L3	A0A0A0MRA8;B2RB02;B7Z4I5;F5GX05;J3KRD1;J3KS70;J3KT37;J3QKK4;J3QKY2;J3QLU5;J3QR33;J3QRQ6;J3QS55;J3QS83;O95713;Q9BRP5;Q9Y2J2				Kidney disease	Chronic kidney disease
EDNRB	A0A0D9SG21;A2A2Z8;A8K3T4;O15343;P24530;Q59GB1;Q5W0G9;Q8NHM6;Q8NHM7;Q8NHM8;Q8NHM9;Q9UD23;Q9UQK3	Trasmembrane peptide			Kidney disease	Chronic kidney disease				Focal Segmental Glomerulosclerosis
EIF3B	A4D208;C9JQN7;C9JZG1;P55884;Q2NL77;Q9UMF9				Kidney disease
EMB	B7Z6S3;B7Z902;D6RDX7;Q6PCB8	Trasmembrane peptide			Kidney disease
EPHA3	C9JXA2;P29320;Q9H2V3;Q9H2V4	Trasmembrane peptide		EphA3	Kidney disease		Glomerular disease	Prymary Glomerular disease		Focal Segmental Glomerulosclerosis
ERCC2	A8MX75;B4E0F6;E7EVE9;K7EIT8;K7EKF3;K7ENL1;P18074;Q2TB78;Q2YDY2;Q7KZU6;Q8N721				Kidney disease	Chronic kidney disease
FAM199X	Q6PEV8;Q8WVP6;Q96AV3
FAM46C	A3KMG2;Q5VWP2;Q8NE25;Q9NXK0				Kidney disease
FBXO15	B3KST3;J3KRQ6;J3KRS5;J3KRT3;J3KS84;J3QKV0;J3QL50;J3QLF9;J3QRE7;Q8NCQ5				Kidney disease
FLOT2	E7EMK3;J3QKZ4;J3QLD9;K7EJ47;K7EKW9;Q14254				Kidney disease	Chronic kidney disease							Lupus nephritis
FOXN3	G3V3A7;G3V4N5;G3V5C7;H0YJ22;H0YJ43;H0YJ54;H0YJ94;H0YJG3;H0YJY0;O00409;Q96II7;Q9UIE7
FSTL1	A8K523;B4DTT5;C9J5G4;D3DN90;H7C4W4;Q12841;Q549Z0				Kidney disease		Glomerular disease	Prymary Glomerular disease
FYCO1	B7ZKT7;C9J2W6;H7BZ74;Q3MJE6;Q86T41;Q86TB1;Q8TEF9;Q96IV5;Q9BQS8;Q9H8P9
GIPC2	Q8IYD3;Q8TF65;Q9NXS7
GPC5	A0A087WX13;A0A087WX91;B2R726;O60436;P78333;Q9BX27				Kidney disease		Glomerular disease
GP5	D1MER9;P40197	Trasmembrane peptide	CD42d
GSTM1	B9ZVX7;E7EWW9;H3BQT3;H3BRM6;P09488;Q5GHG0;Q6FH88;Q8TC98;Q9UC96				Kidney disease	Chronic kidney disease			Primary Membranoproliferative Glomerulonephritis				Lupus nephritis
GYS2	A0AVD8;P54840
H1FX	Q92522
HIST1H2AJ	A2RUU6;Q5JXQ5;Q99878				Kidney disease
HECTD3	B3KPV7;B3KRH4;Q5T447;Q5T448;Q9H783				Kidney disease
HNRNPU	O75507;Q00839;Q5RI18;Q8N174;Q96HY9;Q9BQ09				Kidney disease
DKFZp686A08194;IDH3A	D3DW83;H0YKD0;H0YL05;H0YL72;H0YLF8;H0YLI6;H0YM46;H0YM64;H0YMU3;H0YMY5;H0YNF5;H0YNF8;P50213;Q68D72;Q9H3X0				Kidney disease
IFI16	A0A0A0MRB1;B4DJT8;H3BLV7;H3BM18;H3BR65;H3BR88;H3BVE6;Q16666;Q59GX0;Q5T3W7;Q5T3W8;Q5T3X0;Q5T3X1;Q5T3X2;Q8N9E5;Q8NEQ7;Q96AJ5;Q9UH78;X6RHM1				Kidney disease
IGHG1	A0A087WV47;A0A087WYC5;A0A087WYE1;A0A087X010;A0A087X079;A0A087X1C7;A0A0A0MS07;A0A0A0MS08;P01857				Kidney disease
KPNA2	B9EJD6;J3KS65;J3QL07;J3QLL0;P52292;Q53YE3;Q9BRU5				Kidney disease
IFNGR1	B4DFT7;E1P587;F5H5M7;P15260;Q53Y96;Q5TFC9;Q5TFD1	Trasmembrane peptide	CD119		Kidney disease
INTS3	A8K1W0;B4DQC8;B4E3U9;D3DV57;Q4G0E5;Q5VUQ5;Q5VUQ6;Q5VUR0;Q5VUR1;Q68DJ1;Q68E01;Q69YR5;Q6AI57;Q6DKG7;Q6MZQ4;Q6MZZ9;Q8NC46;Q8TB23;Q9H6S9
ITPRIPL2	H3BPC7;Q3MIP1	Trasmembrane peptide
ITGB8	A4D133;B4DHD4;P26012	Trasmembrane peptide			Kidney disease
ITPA	A2A2N2;A4UIM5;B2BCH7;O14878;Q5JWH4;Q9BY32;Q9BYN1;Q9BYX0;Q9H3H8
JUN	P05412;Q6FHM7;Q96G93				Kidney disease		Glomerular disease	Prymary Glomerular disease	Primary Membranoproliferative Glomerulonephritis				Lupus nephritis
CAMK4	D3DSZ7;D6RCD6;D6RE65;D6REY7;Q16566			CaMK4	Kidney disease		Glomerular disease			Focal Segmental Glomerulosclerosis			Lupus nephritis
LCAT	I3L0J6;I3L1Q6;I3L215;I3L3R0;J3QKT0;J3QSE5;P04180;Q53XQ3				Kidney disease	Chronic kidney disease	Glomerular disease	Prymary Glomerular disease	Primary Membranoproliferative Glomerulonephritis	Focal Segmental Glomerulosclerosis
LIMS1	B2RAJ4;B7Z483;B7Z7R3;B7Z907;C9JF46;F8WB59;F8WC86;F8WE10;P48059;Q53TE0;Q9BS44				Kidney disease
LRRC61	B3KUW0;D3DWY8;Q9BV99
LTBP3	E9PJR2;E9PKW1;E9PPT7;E9PQR0;E9PR75;E9PR84;E9PRF2;F5GWC4;H0YC99;H0YCQ2;H0YCX6;H0YE75;O15107;Q96HB9;Q9H7K2;Q9NS15;Q9UFN4				Kidney disease		Glomerular disease	Prymary Glomerular disease
LZTR1	F8WB67;F8WCB6;F8WEQ8;H7BZQ9;H7C0X1;H7C305;Q14776;Q20WK0;Q8N653				Kidney disease
MAP3K11	B4DS76;E9PID4;E9PLB1;E9PRQ2;H0YCF5;Q16584;Q53H00;Q59F06;Q6P2G4			MLK3
MAP4	B5MEG9;E7EVA0;F8W9U4;H0Y2V1;H7C456;H7C4C5;P27816;Q13082;Q59FT2;Q68D74;Q6ZUW9;Q86V26;Q96A76;Q96NS9
MYBBP1A	I3L1L3;I3L2H8;I3L311;Q86VM3;Q9BQG0;Q9BW49;Q9P0V5;Q9UF99				Kidney disease
MED13L	A1L469;F8VRB8;H0YHC1;H0YIQ7;H0YIQ9;Q68DN4;Q71F56;Q9H8C0;Q9NSY9;Q9UFD8;Q9UPX5				Kidney disease
MAD2L2	B1AK43;B1AK44;B1AK45;B3KNE3;Q5TGW7;Q9UI95;Q9UNA7;Q9Y6I6				Kidney disease
MEN1	A5HBC6;A5HBC7;A5HBC8;A5HBC9;A5HBD0;A5HBD1;A5HBD2;E7EN32;E7ENS2;E7EPR4;E7ET29;O00255;O00632;Q9BUF0;Q9BUK2;Q9GZQ5				Kidney disease	Chronic kidney disease	Glomerular disease	Prymary Glomerular disease
MGAT1	A8K404;B3KRU8;D3DWR1;D6R9U2;D6RA48;D6RAK2;D6RB69;D6RBS3;D6RD15;D6RF69;D6RHZ8;D6RIS2;P26572;Q6IBE3	Trasmembrane peptide			Kidney disease
MAPK3	A8CZ58;B0LPG3;B3KR49;E9PBK7;E9PJF0;E9PQW4;E9PRH7;H0YDH9;H0YEX6;P27361;Q8NHX1			Erk1	Kidney disease	Chronic kidney disease	Glomerular disease	Prymary Glomerular disease		Focal Segmental Glomerulosclerosis		Membranous Glomerulonephritis
MLC1	A6PVC3;B3KW61;B7Z659;Q15049;Q5JZ83;Q8TAG4;Q96RP5;Q9UGY8	Trasmembrane peptide
MNDA	H0Y6P3;P41218
MOB1B	B2R8U6;B4DRY3;D6RCK3;Q7L9L4;Q8IY23
M6PR	A8K528;D3DUV5;F5GX30;F5GXE0;F5GXU0;F5H4U1;F5H883;H0YF90;H0YFL0;H0YFY9;H0YGE9;H0YGT2;P20645	Trasmembrane peptide
CDC42BPB	A9JR72;H0YLR5;H0YLY0;Q2L7A5;Q86TJ1;Q9ULU5;Q9Y5S2			MRCKb
MTTP	A0A087WZS2;A8K428;D6R915;D6RAB8;D6RBJ4;D6REL9;D6REP9;D6RHZ9;D6RJG5;E9PBP6;P55157;Q08AM4;Q6P5T3				Kidney disease	Chronic kidney disease							Lupus nephritis
MYCT1	E9PQ55;H0YDV5;Q8N396;Q8N699;Q8TBE8;Q9H763
MYDGF	D6W628;M0QXF7;M0QYN0;O75256;O75272;Q969H8;Q9BTK7;Q9NP69
NCKAP1	O60329;Q53QN5;Q53S94;Q53Y35;Q9Y2A7	Trasmembrane peptide
NEU1	Q99519	Trasmembrane peptide			Kidney disease		Glomerular disease	Prymary Glomerular disease
LCN2	A6NII8;B4DWV4;B7ZAA2;P30150;P80188;Q5SYV9;Q5SYW0;Q6FGL5;Q92683;X6R8F3				Kidney disease	Chronic kidney disease	Glomerular disease		Primary Membranoproliferative Glomerulonephritis	Focal Segmental Glomerulosclerosis	IgA glomerulonephritis	Membranous Glomerulonephritis	Lupus nephritis
FAM129B	Q4LE55;Q5VVW6;Q5VVW7;Q96TA1;Q9BUS2;Q9NT35
NKX6-1	F8VWZ9;P78426
NOX3	Q9HBJ9;Q9HBY0	Trasmembrane peptide			Kidney disease
NPTXR	O95502	Trasmembrane peptide
OARD1	A6NEK4;A8K4H4;C9IZY1;C9J5P1;C9JA90;C9JNE2;C9JXC3;H7C5Q1;Q96F23;Q9Y530
OAZ1	J3QQY4;K7EPM6;K7ERW1;O43382;P54368;Q14989;Q92595;Q9UPL9
OPA3	B4DK77;Q6P384;Q8N784;Q9H6K4				Kidney disease		Glomerular disease	Prymary Glomerular disease
PARG	A0A087WX07;A0A087WXI6;A5YBK3;B2RC24;B4DIU5;B4DYR4;I6RUV3;Q6E4P6;Q6E4P7;Q7Z742;Q86W56;Q9Y4W7
PCBP2	A8K7X6;B4DXP5;F8VRH0;F8VTZ0;F8VXH9;F8VYL7;F8VZX2;F8W0G4;F8W1G6;G3V0E8;H3BND9;H3BRU6;H3BSP4;H3BSS4;I6L8F9;Q15366;Q32Q82;Q59HD4;Q68Y55;Q6IPF4;Q6PKG5				Kidney disease
PCLO	A4D1A7;A6NNX9;E9PE96;H7C114;H7C261;O43373;O60305;Q08E72;Q9BVC8;Q9UIV2;Q9Y6U9;Q9Y6V0				Kidney disease
PEF1	Q9UBV8
PELO	Q9BRX2;Q9GZS6;Q9Y306
PFDN5	A8K9A8;F8VNW6;F8VQZ2;H3BMQ1;H3BPF6;Q54AA8;Q99471;Q9C083;Q9C084					Chronic kidney disease
PGM2L1	Q6PCE3;Q96MQ7;Q9UIK3
PLEKHO2	Q7L4H4;Q8TD55;Q8WYS8
PLBD2	F5H5E2;H0YIX0;Q8NHP8
PPM1A	B5BU11;E9PJN3;E9PKB5;E9PL75;E9PNE1;E9PP44;J3KNM0;O75551;P35813				Kidney disease	Chronic kidney disease
PRPF38B	A0A0A0MRN0;Q05DD6;Q32Q58;Q5VTL8;Q5VTL9;Q6PK39;Q7Z6E2;Q86WF3;Q8IWG9;Q9NW40
PRDX6	A8JZY7;P30041;P32077;Q5TAH4;Q5ZEZ8				Kidney disease		Glomerular disease	Prymary Glomerular disease		Focal Segmental Glomerulosclerosis
PFN2	B2R4C8;C9J0J7;C9J2N0;C9J5V8;C9J712;C9JQ45;D3DNI4;F2Z3G0;G5E9Q6;P35080;Q4VBQ4;Q8WVF9;Q9HBK2
PROM2	A8K2V1;F8WDW5;Q2HIX6;Q8N271;Q8NB84;Q8TAE2	Trasmembrane peptide
PRPF8	O14547;O75965;Q6P2Q9				Kidney disease
PSMB4	B2R9L3;P28070;P31148;Q5SZS5;Q6IBI4;Q969L6				Kidney disease
PTGR1	A8K0N2;B4DPK3;F2Z3J9;F5GY50;F6XGT7;Q14914;Q5JVP2;Q8IYQ0;Q9H1X6
PTX3	B2R6T6;P26022;Q38M82
PURB	A4D2L7;Q96QR8				Kidney disease
QSOX1	A8MXT8;H0Y5Z8;O00391;Q59G29;Q5T2X0;Q8TDL6;Q8WVP4	Trasmembrane peptide			Kidney disease
RASSF3	Q86WH1;Q86WH2
RAB22A	B3KR86;E1P605;Q8TF12;Q9H4E6;Q9UL26				Kidney disease
RBM3	P98179;Q9H5V0				Kidney disease	Chronic kidney disease
RDH5	F8VUB9;F8VVC7;H0YHP7;O00179;Q8TAI2;Q92781	Trasmembrane peptide
DLC1	B4DR10;B8PTI0;E5RI70;E9PDZ8;E9PF76;E9PGY9;O14868;O43199;Q7Z5R8;Q86UC6;Q96QB1;Q9C0E0;Q9H7A2;R4GMP5
RPL32	B2R4Q3;D3YTB1;D3YTI8;F8W727;P02433;P62910
RNF149	F8WCD0;Q53S14;Q8N5I8;Q8NBY5;Q8NC42;Q8WUU3	Trasmembrane peptide
RNF25	A8K0D6;H7C219;Q53HQ5;Q96BH1;Q9H874				Kidney disease
RPTN	B7ZBZ3;Q6XPR3				Kidney disease
RPS19	A0A075B6E2;M0QXK4;M0QYF7;M0R140;M0R2L9;P39019
S100A8	A8K5L3;D3DV37;P05109;Q5SY70;Q9UC84;Q9UC92;Q9UCJ0;Q9UCM6				Kidney disease	Chronic kidney disease			Primary Membranoproliferative Glomerulonephritis				Lupus nephritis
SLC12A5	A0A087X201;A0A0D9SF89;A0A0D9SGA5;A0A0D9SGD0;A0A0D9SGF9;A2RTX2;B7Z3T3;M4PM71;M4PNB5;M4PNC0;Q5VZ41;Q9H2X9;Q9H4Z0;Q9ULP4;V9GYL3	Trasmembrane peptide			Kidney disease
SLC23A2	B4DJZ1;H0Y544;Q8WWR4;Q92512;Q96D54;Q9UGH3;Q9UNU1;Q9UP85	Trasmembrane peptide
SLC38A3	A0A087WVW8;A0A087WWS5;A0A087X175;A0A087X1Q4;B2R8Q0;Q6IB34;Q99624	Trasmembrane peptide			Kidney disease				Primary Membranoproliferative Glomerulonephritis
SLC39A6	B4DR49;B4E224;K7EQ91;Q13433;Q8IXR3;Q96HP5	Trasmembrane peptide				Chronic kidney disease
SLC45A2	D6RBP8;D6RGY6;Q6P2P0;Q9BTM3;Q9UMX9	Trasmembrane peptide			Kidney disease
SLC5A10	A0PJK1;A8MUC9;B4DPI0;B7WPR4;Q6P5X0;Q8IXM4;Q96LQ1	Trasmembrane peptide							Primary Membranoproliferative Glomerulonephritis
SEPP1	D6REX5;D6RIS9;P49908;Q6PD59;Q6PI43;Q6PI87;Q6PJF9;R4GMT5				Kidney disease	Chronic kidney disease
PSAT1	Q5T7G5;Q5T7G6;Q96AW2;Q9BQ12;Q9Y617				Kidney disease
SH3GL1	B4DRA1;E7EVZ4;M0QYE0;M0QZV5;M0R0I3;M0R2K6;Q99668;Q99961				Kidney disease
INPP5D	O00145;Q13544;Q13545;Q6P5A4;Q92656;Q92835;Q9UE80				Kidney disease
SKAP2	A4D173;C9JQ17;O75563;Q53GP6;Q75MK6;Q75MZ4;Q9UBZ3;Q9UED8				Kidney disease	Chronic kidney disease
SKIV2L	O15005;Q12902;Q15476;Q15477;Q5ST66				Kidney disease	Chronic kidney disease
SMARCA4	A0A0A0MT49;B1A8Z4;B1A8Z5;B1A8Z6;B1A8Z7;E9PBR8;K7EP28;K7EQF0;O95052;P51532;Q9HBD3;Q9HBD4				Kidney disease		Glomerular disease	Prymary Glomerular disease
SMN1	A8K0V4;Q13119;Q16637;Q549U5;Q96J51
SPATA5L1	C9JHR5;H0YCA5;H0YL79;Q9BVQ7;Q9H8W7;Q9HA41				Kidney disease	Chronic kidney disease
FTSJ3	B2RCA5;D3DU22;J3KRY4;J3KS36;J3KS74;J3QKT6;J3QR05;J3QRS5;J3QSE2;Q8IY81;Q8N3A3;Q8WXX1;Q9BWM4;Q9NXT6
SPNS1	B5MDM9;H3BMF4;H3BP14;H3BPQ9;H3BPT8;H3BR82;H3BT44;Q6P182;Q71RB5;Q7L541;Q86VU7;Q8N953;Q8TCS5;Q9BRN5;Q9H2V7	Trasmembrane peptide
SRSF4	A0A0D9SEM4;A0A0D9SGD2;Q08170;Q5VXP1;Q9BUA4;Q9UEB5;S4R2X6				Kidney disease
STT3B	Q8TCJ2;Q96JZ4;Q96KY7	Trasmembrane peptide				Chronic kidney disease
SURF4	B7Z6A4;O15260;O60923;Q5T8U6;Q9UNZ0;Q9UNZ1	Trasmembrane peptide
TUBA3E	Q6PEY2
TGFBR2	B4DTV5;P37173;Q15580;Q6DKT6;Q99474	Trasmembrane peptide		TGFbR2	Kidney disease		Glomerular disease	Prymary Glomerular disease	Primary Membranoproliferative Glomerulonephritis	Focal Segmental Glomerulosclerosis			Lupus nephritis
TMEM109	Q9BVC6	Trasmembrane peptide
TNIP1	A0A0A0MRZ4;A4F1W8;A4F1W9;A4F1X2;A4F1X4;A4F1X5;A4F1X6;A4F1X7;A4F1X9;B7Z699;E7EMV7;E7EPY1;E7ET96;E7EW15;E7EW68;E7EWG2;H0YC17;O76008;Q05KP3;Q05KP4;Q15025;Q6N077;Q96EL9;Q99833;Q9H1J3				Kidney disease	Chronic kidney disease	Glomerular disease	Prymary Glomerular disease	Primary Membranoproliferative Glomerulonephritis	Focal Segmental Glomerulosclerosis			Lupus nephritis
TRHDE	A5PL19;H0YHU0;Q6UWJ4;Q9UKU6	Trasmembrane peptide
TSPAN33	Q86UF1	Trasmembrane peptide			Kidney disease
THBS2	A6H8N1;A7E232;P35442;Q5RI52;Q5RI53				Kidney disease	Chronic kidney disease
TSSK4	H0YJ36;H0YJB1;H7C3J1;Q2TA60;Q6SA08;Q6ZNM2			TSSK4
TTC39A	A0A0A0MRQ0;A0A0A0MSH8;A0A0A0MSW9;B7Z782;D3DQ30;E7EQY9;E9PAZ4;E9PHX9;E9PQ33;E9PQX3;F8W961;G3XAF8;O43417;O75040;Q5SRH5;Q5SRH6;Q5SRH7;Q5SRH8;Q5SRH9;Q5SRI0;Q5SRI1;Q5SRI2;Q5T7S1;Q6PIU8;Q9BT24;U5GXS1
TTC28	A0A087WW06;B0QYP4;B0QYP5;K7ZRV2;O95928;O95929;Q5W189;Q96AY4;Q9NTE4;Q9UG31;Q9UGG5;Q9UPV8;Q9Y3S5				Kidney disease
TTI1	A0A087WT32;D6W4K3;O43156;Q5JX67;Q96A38;Q9BR47;Q9H4K0
UTP14A	A8K7A3;A8MVQ1;B4DQ08;E9PEL7;Q5JYF1;Q9BVJ6;X6RJY0
VAC14	A0A087WT26;B3KPJ5;B3KSM8;H3BN23;H3BQD9;H3BUU8;J3QLC3;Q08AM6;Q13174;Q6IA12;Q7L4Y1;Q9BW96;Q9H6V6
VPS13D	F5GX56;H3BLS7;J3KP14;Q58F10;Q5THJ4;Q6MZK9;Q6ZV12;Q709C4;Q709C5;Q86UB4;Q9NSJ3;Q9UIM0;R4GMW1
ZNF503	A0A0A0MTG8;Q8NAC5;Q96E25;Q96F45;Q96IJ0
HLA-A	O02963;O19509;O78073;P18462;P30450;P30453;P30454;P30456;P30457;P30458;P79563;Q30208;Q31623;Q95362;Q95377;Q9BD15;Q9BD19;Q9MW42;Q9TQE8;Q9TQG0;Q9TQK5;Q9UQU3	Trasmembrane peptide
HLA-DRB1	A0MWF2;A2ICT1;A4ZXA5;A4ZXA6;A7UHG2;A7X5K7;A8YQE9;B0BK85;B3VTQ3;B5A8Y2;B5A8Y3;B5B9V6;B5QSK8;C0LAB5;O02930;O19718;O19788;O62889;O78047;P01912;P20039;P79545;Q14280;Q14QT2;Q19K86;Q1G0Z9;Q1KLJ6;Q29673;Q29720;Q29722;Q29806;Q29833;Q29874;Q29886;Q29968;Q2MF40;Q2YHQ2;Q30006;Q30108;Q30112;Q30115;Q30134;Q3LA93;Q3LA94;Q3LA95;Q3LA96;Q3LA97;Q3LA98;Q3LA99;Q3LAA0;Q3LAA1;Q3LAA2;Q3MQ60;Q53IG1;Q56FP2;Q56FP3;Q58F52;…	Trasmembrane peptide							Primary Membranoproliferative Glomerulonephritis
ORM1	B7ZKQ5;P02763;Q5T539;Q5U067;Q8TC16				Kidney disease				Primary Membranoproliferative Glomerulonephritis
ABI1	A0A0A0MRT6;A9Z1Y6;B3KX62;B4DQ58;B6VEX4;F5H1G9;H7BXI6;O15147;O76049;O95060;Q5T2R3;Q5T2R4;Q5T2R6;Q5T2R7;Q5T2R9;Q5W070;Q5W072;Q8IZP0;Q8TB63;Q96S81;Q9NXZ9;Q9NYB8				Kidney disease	Chronic kidney disease
ACTR1B	D3DVH2;P42025;Q53SK5;Q9BRB7
AHNAK	A1A586;E9PJC6;E9PJZ0;E9PKR9;E9PLK4;E9PQE3;Q09666
ANG	P03950;Q05CV1;Q53X86;Q6P5T2;Q8WXE7				Kidney disease	Chronic kidney disease	Glomerular disease			Focal Segmental Glomerulosclerosis		Membranous Glomerulonephritis
ANKRD26	A6NH29;E7ESJ3;H0Y4T9;Q2TAZ3;Q6ZR14;Q9H1Q1;Q9NSK9;Q9NTD5;Q9NW69;Q9UPS8				Kidney disease
ANKRD44	C9JY51;F8WBW3;H7C209;H7C3P1;H7C4A0;Q53SL9;Q6P480;Q86VL5;Q8IZ72;Q8N8A2;Q9UFA4
AOX1	C9J244;H7BXF7;H7C3Q1;O14765;Q06278;Q53RR8;Q53TV3;Q9BYF0;Q9UPG6				Kidney disease
AP1G2	D3DS51;G3V2V9;G3V3Z2;G3V532;H0YJ08;H0YJ47;O75504;O75843
AP2B1	A0A087WU93;A0A087WXS3;A0A087WYD1;A0A087WZQ6;A0A087X253;A6NJP3;K7EJ01;K7EJX1;K7EKZ5;K7EMN7;K7EN71;K7ERB2;P21851;P63010;Q7Z451;Q96J19				Kidney disease
AQP1	B5BU39;E7EM69;E9PC21;F5GY19;P29972;Q8TBI5;Q8TDC1	Trasmembrane peptide			Kidney disease	Chronic kidney disease
ARL3	B2R6C7;P36405;Q53X83;Q5JSM2				Kidney disease
ACTR3C	A0A087WY14;A0A0A0MTI9;C9IZN3;C9J580;H7C4J1;Q5CZI4;Q9C0K3
SAG	A0FDN6;P10523;Q53SV3;Q99858				Kidney disease
B4GALT5	E1P625;O43286;Q2M394;Q9UJQ8	Trasmembrane peptide				Chronic kidney disease
BRI3	D6W5R8;F5GXW6;I3L1V6;O95415;Q8WV52;Q9UIC6	Trasmembrane peptide
BTD	A6NHF2;B2R865;B4DFX1;B4DLJ9;B7Z7C9;C9J387;C9JSN9;F8W1Q3;F8WCU5;P43251;Q96EM9				Kidney disease		Glomerular disease		Primary Membranoproliferative Glomerulonephritis
CAB39	A0A087X0K1;A8K8L7;Q9Y376
CADM4	B2R7L5;Q8NFZ8;Q9Y4A4	Trasmembrane peptide			Kidney disease
CANX	B2R5V8;B4DGP8;B4E2T8;D3DWQ3;D6R9K3;D6RAQ8;D6RAU8;D6RB85;D6RD16;D6RDP7;D6RFL1;D6RFW4;D6RG29;D6RGY2;D6RHJ3;H0Y9H1;H0Y9Q7;P27824	Trasmembrane peptide			Kidney disease		Glomerular disease	Prymary Glomerular disease
CASP9	A0A087WX72;B4E1A3;F8VVS7;F8VWA5;H0Y3S8;H0Y6Y2;O95348;P55211;Q53Y70;Q5JRU2;Q5JRU8;Q5JRU9;Q5UGI1;Q92852;Q9BQ62;Q9UEQ3;Q9UIJ8				Kidney disease	Chronic kidney disease				Focal Segmental Glomerulosclerosis
CTSV	O60233;O60911;Q2TB86;Q5T1U0				Kidney disease		Glomerular disease
CBX5	B2R8T9;F8VNY3;P45973
CDC2;CDK1	A0A024QZP7;A0A087WZZ9;A8K7C4;C9J497;E5RIU6;O60764;P06493			CDC2	Kidney disease
CERS1;LASS1	M0R0T2;P27544;Q5XG75	Trasmembrane peptide			Kidney disease		Glomerular disease	Prymary Glomerular disease
CHST2	D3DNG5;Q2M370;Q9GZN5;Q9UED5;Q9Y4C5;Q9Y6F2	Trasmembrane peptide
CHST12	A4D1Z9;C9J991;Q502W3;Q9NRB3;Q9NXY7	Trasmembrane peptide
NCAPH	B4E189;C9J470;C9JZP1;E9PHA2;H7C415;Q15003;Q8TB87
CNN2	A0A087WV51;A0A087X1X5;A0A087X271;A5D8U8;A6NFI4;B4DDF4;B4DUT8;D6W5X9;H3BQH0;H3BVI6;K7ES69;Q92578;Q99439;U3KPS3
CNOT11	H7C0C7;Q6P2M9;Q8N681;Q9UKZ1
COL1A2	A0A087WTA8;P02464;P08123;Q13897;Q13997;Q13998;Q14038;Q14057;Q15177;Q15947;Q16480;Q16511;Q7Z5S6;Q9UEB6;Q9UEF9;Q9UM83;Q9UMI1;Q9UML5;Q9UMM6;Q9UPH0				Kidney disease					Focal Segmental Glomerulosclerosis
NUDT21	H3BND3;H3BV41;O43809;Q6IB85;Q6NE84
MCC	A0A096LNU0;A0A096LPB3;D3DT05;D6REY2;P23508;Q6ZR04				Kidney disease	Chronic kidney disease
CRIPT	Q9P021
CRYAA	E9PHE4;P02489;Q53X53
CUX2	A7E2Y4;F5GWR6;O14529
CACYBP	B2ZWH1;B2ZWH2;B3KSF1;O60666;Q5R370;Q5R371;Q9HB71				Kidney disease		Glomerular disease	Prymary Glomerular disease
SPECC1L	B7Z758;C9J8U1;C9JLY8;F5H1H6;O15081;Q69YQ0
DDB1	A6NG77;B2R648;B4DG00;F5GWI0;F5GY55;F5GYG8;F5GZ34;F5GZY8;F5H0Y5;F5H198;F5H238;F5H2L3;F5H4N9;F5H581;F5H6C5;F5H775;F5H7A0;F8WF81;O15176;Q13289;Q16531;Q58F96				Kidney disease
DENND3	A2RUS2;B3KRG7;B7ZM28;E5RH95;E5RHH2;E5RI43;E5RIR7;E5RJ42;E9PF32;H0YAW2;H0YAY3;H0YBH5;H0YBK9;O94947;Q2TAM7;Q6ZMS6;Q96DK3
DGKH	A0A087WZ02;A0A0D9SF65;A0A0D9SFR6;A2A2W7;A6NFX7;B4DZ34;Q5VZW0;Q6PI56;Q86XP1;Q86XP2;Q8N3N0;Q8N7J9				Kidney disease
GLUD1	B3KV55;B4DGN5;P00367;Q5TBU3
DHRS2	C9JZP6;D3DS54;H0YJG9;H0YJP4;Q13268;Q53GS4;Q7Z789;Q9H2R2				Kidney disease	Chronic kidney disease
DLG2	A8MUT9;A8MVA8;B5MCC5;B7WNY8;B7Z264;B7Z2T4;B7Z640;C9JFF9;E9PIJ9;E9PIW2;E9PN83;E9PPV7;E9PQT9;E9PRL2;E9PRX3;F8W750;F8W9V6;H7C325;Q15700;Q59G57;Q5H9Q4;Q68CQ8;Q6ZSU2;Q6ZTA8
DYNLRB1	B1AKR5;B1AKR6;Q5TC72;Q96IV3;Q9NP97;Q9NQM2
DOCK5	B2RNY0;B9A015;H0Y7N4;H0YB14;Q5XKD5;Q6AI11;Q6PJS6;Q6ZTS6;Q9H7D0
DUOXA1	B5M0C0;H0YKF3;H0YKG3;H0YLI1;H0YLQ4;H0YMH9;H0YMZ8;H0YNR1;Q1HG43;Q8N6K9;Q96MI4	Trasmembrane peptide
POLD2	A0A087WWF6;A4D2J4;B2R5S4;C9IZD2;C9J8Z7;C9JHC7;C9JLE1;F8W8R3;H7C1B3;P49005				Kidney disease
HLA-DRB3	A0ZXY9;A7MA46;B5AU12;B5AU13;B5AU14;B8YAC6;C6H115;C6H116;O02875;O19590;O46701;O46794;O78049;O78162;P01913;P79483;P79663;Q29721;Q29809;Q2PPD0;Q30144;Q507L8;Q5SP44;Q5STE0;Q6YJU6;Q70M87;Q7YQ62;Q860I9;Q8SP69;Q8WLT7;Q8WLT8;Q95359;Q95HM8;Q95IE5;Q96H16;Q9BCP3;Q9BD18;Q9MYA4;Q9MYH3;Q9MYH4;Q9TP01;Q9TP02;Q9TPB5;Q9TQ21;Q9UIN3;Q9UIN5	Trasmembrane peptide
DUOX2	A8MQ13;D2XI64;Q9NR02;Q9NRD8;Q9UHF9;X6RAN8	Trasmembrane peptide			Kidney disease
DUS1L	A6NHV4;F5H0Q0;H0YGW8;J3KSK2;J3KT57;J3QKP9;J3QLE4;J3QQL9;J3QQZ0;Q6P1R4;Q96AI3
DVL1	A0A087WWA7;O14640;Q5TA33;Q5TA35				Kidney disease				Primary Membranoproliferative Glomerulonephritis
DNAH2	A8K992;B5MDX5;I3L4H9;I3L520;O15434;Q6PIH3;Q6ZR42;Q9P225				Kidney disease
EFHD2	H0Y4Y4;Q5JYW9;Q96C19				Kidney disease
ERGIC1	F2Z2P5;F2Z2U2;F2Z3Q5;H0YAV2;Q969X5;Q9H0L0;Q9H2J2;Q9ULN9	Trasmembrane peptide
ERH	B2R5H2;G3V279;P70659;P84090;Q14259
EXOC1	Q504V4;Q8WUE7;Q96T15;Q9NV70;Q9NZE4					Chronic kidney disease
FAM134C	B3KR75;K7EJ34;K7EJ42;K7ELM8;K7EMF4;K7ENF4;K7ENZ6;K7EPD0;K7EQI9;Q86VR2	Trasmembrane peptide			Kidney disease
PFKFB2	A0A087X278;A0A087X2H4;F6RAZ1;F6XNB3;O60824;O60825;Q5VVQ3;Q5VVQ4;Q9H3P1				Kidney disease
FAM21C	A0A096LPC5;A0A0A0MR88;A0A0A0MT65;B4DZQ6;B9EK53;F5H0J6;F5H871;J3KP36;Q5SQU4;Q5SQU5;Q7L521;Q9UG79;Q9Y4E1
PTK2	B4DWJ1;B4E2N6;E5RFW9;E5RG54;E5RG66;E5RG80;E5RG86;E5RGA6;E5RGP1;E5RH01;E5RH08;E5RH48;E5RHD8;E5RHK7;E5RI03;E5RI29;E5RI72;E5RII9;E5RIK4;E5RIR5;E5RJI4;E5RJN1;E5RJP0;E5RJQ2;E7ESA6;E9PEI4;F5H4S4;H0YAS0;H0YB16;H0YB33;H0YB99;H0YBP1;H0YBZ1;J3QT16;Q05397;Q14291;Q8IYN9;Q9UD85			FAK	Kidney disease		Glomerular disease			Focal Segmental Glomerulosclerosis
FAT4	A8K5Z6;B5MDG4;Q3LIA6;Q6V0I7;Q8TCK7;Q9H5T6	Trasmembrane peptide			Kidney disease
FBXO22	H3BRE0;H3BTH6;H3BTR7;H3BUC1;H3BVA4;Q0D2P8;Q6PIL5;Q8IXW3;Q8NEZ5;Q9H824;Q9UKC0				Kidney disease	Chronic kidney disease
FOS	A8K4E2;B4DQ65;G3V289;G3V2V7;G3V5J9;G3V5N7;G3V5N9;H0YJM3;P01100;P18849				Kidney disease	Chronic kidney disease	Glomerular disease				IgA glomerulonephritis
GALNT4	B2R775;B4DMX6;O00208;Q8N4A0	Trasmembrane peptide			Kidney disease
C10orf54	A1L0X9;A4ZYV1;A8MVH5;Q6UXF3;Q8WUG3;Q8WYZ8;Q9H7M9;R4GNB4	Trasmembrane peptide
GNA13	B2R977;B7Z7R0;F5H1G8;Q14344;Q8TD70				Kidney disease
GNAZ	B2R6C1;P19086;Q4QRJ6				Kidney disease
GOLM1	C9J941;C9JYM4;F8WAT9;Q6IAF4;Q8NBJ4;Q9NRB9	Trasmembrane peptide			Kidney disease		Glomerular disease	Prymary Glomerular disease	Primary Membranoproliferative Glomerulonephritis	Focal Segmental Glomerulosclerosis	IgA glomerulonephritis
GLG1	B7Z8Y4;D3DUJ7;H3BM42;H3BQT1;H3BQU9;H3BRD8;Q13221;Q6P9D1;Q92896	Trasmembrane peptide
GSTP1	A0A087X243;A0A087X2E9;A8MX94;O00460;P09211;Q15690;Q5TZY3				Kidney disease	Chronic kidney disease							Lupus nephritis
H2AFY2	E9PBM8;Q5SQT2;Q5SQT3;Q9P0M6
HBE1	A8MUF7;P02100;Q6FH44
HCK	A8K1I1;B4DQB6;E1P5M2;H0Y3C5;H7BXG4;H7C5P9;J3KPD6;P08631;Q29RX1;Q2VPE2;Q504R5;Q5T7K1;Q5T7K2;Q96CC0;Q9H5Y5;Q9NUA4;Q9UMJ5			HCK	Kidney disease	Chronic kidney disease
HID1	E9PIM7;E9PMS4;J3KSF1;Q8IV36;Q8N5L6;Q8TE83;Q9NT34;X6R4D2
HPS4	B1AHQ4;E5RG08;F1LLU8;F8VYA9;F8WC53;Q5H8V6;Q96LX6;Q9BY93;Q9NQG7;Q9UH37;Q9UH38				Kidney disease		Glomerular disease	Prymary Glomerular disease
EIF4A1	B2R6L8;D3DTP9;J3KRC2;J3KS25;J3KS93;J3KSP3;J3KSZ0;J3KT04;J3KT12;J3KTB5;J3KTN0;J3QKZ9;J3QL43;J3QL52;J3QLC4;J3QLN6;J3QQP0;J3QR64;J3QRP5;J3QS69;P04765;P60842;Q5U018;Q61516
EIF5	H0YK11;H0YK29;H0YLZ1;H0YM54;H0YMJ8;H0YN40;P55010;Q53XB3;Q9H5N2;Q9UG48
IFFO2	H0Y4W3;J3KNZ4;Q5TF58;Q9H7K0
CHUK	O14666;O15111;Q13132;Q5W0I4;Q92467			IKKa	Kidney disease	Chronic kidney disease
IQSEC1	A0A087WWK8;A0A0C4DGT3;O94863;Q6DN90;Q96D85
ITCH	A6NEW4;B4E234;E1P5P3;F5H217;O43584;Q5QP37;Q5TEL0;Q96F66;Q96J02;Q9BY75;Q9H451;Q9H4U5				Kidney disease	Chronic kidney disease				Focal Segmental Glomerulosclerosis
ITIH2	A0A087WTE1;P19823;Q14659;Q15484;Q5T985;Q5T986;Q5T987
KIAA0232	A7E2D2;D6REK0;Q92628
KRT17	A5Z1M9;A5Z1N0;A5Z1N1;A5Z1N2;A6NDV6;A6NKQ2;F5GWP8;K7ELP7;K7EPJ9;K7ESE1;Q04695;Q6IP98;Q8N1P6				Kidney disease
KRT8	A8K4H3;B0AZN5;F8VP67;F8VQY3;F8VRG4;F8VUG2;F8VXB4;F8W1U3;H0YIB2;P05787;Q14099;Q14716;Q14717;Q53GJ0;Q6DHW5;Q6GMY0;Q6P4C7;Q96J60				Kidney disease
AK2	A8K6L1;B4DHH7;B4DL64;F8VPP1;F8VY04;F8VZG5;F8W1A4;G3V213;P54819;Q16856;Q5EB54;Q5TIF7;Q8TCY2;Q8TCY3
SERPINA4	P29622;Q53XB5;Q86TR9;Q96BZ5				Kidney disease					Focal Segmental Glomerulosclerosis
KCTD15	A8K600;K7EIF1;K7EM48;K7EN63;K7EPF0;K7EQS3;Q96SI1;Q9BVI6;V9GYY8				Kidney disease
TK1	B2RC58;K7ENW5;K7ERJ1;K7ERV3;K7ES52;P04183;Q969V0;Q9UMG9				Kidney disease		Glomerular disease	Prymary Glomerular disease		Focal Segmental Glomerulosclerosis
KIAA1900;KLHL32	A0A087WYQ8;B7Z346;B7Z4E2;E1P528;Q5THS9;Q5THT0;Q5THT1;Q8IXH0;Q96NJ5;Q96PY7
PHKB	H3BQ89;H3BV13;I3L0Z1;I3L1N3;I3L213;I3L3F2;I3NHZ9;Q8N4T5;Q93100
LMO7	A0A0A0MTE2;E9PJ10;E9PK58;E9PLH4;E9PLU6;E9PMJ6;E9PMP7;E9PMS6;E9PMT2;E9PRE3;E9PRJ0;F8WD26;H0Y424;H0YDG6;H0YDQ3;H0YE95;J3KP06;O15462;O95346;Q5TBK6;Q8WWI1;Q9UKC1;Q9UQM5;Q9Y6A7;U3KQE6				Kidney disease	Chronic kidney disease
LRRC26	B9EIR7;C3RUL3;Q2I0M4;Q5VSG2	Trasmembrane peptide
LRRC57	H3BSW0;Q7Z2Z6;Q8N1T6;Q8N9N7
LRP1B	A0A087WUR9;E7ERG8;H0Y7T7;H7C0A8;Q8WY29;Q8WY30;Q8WY31;Q9NZR2	Trasmembrane peptide			Kidney disease	Chronic kidney disease
SELP	F6VVT6;P16109;Q5R341;Q5R342;Q5R344;Q5R345;Q5R348;Q5R349;Q8IVD1	Trasmembrane peptide	CD62P		Kidney disease	Chronic kidney disease	Glomerular disease	Prymary Glomerular disease	Primary Membranoproliferative Glomerulonephritis				Lupus nephritis
ATF7IP	A8MV73;F5GX74;F5GYR7;F5GZ10;F5GZ98;F5H1K9;F5H221;F5H2H9;F5H2W9;F5H3C4;F5H502;F5H592;F5H6X8;F5H8I0;F8WE35;G3V1U0;H0YFA3;Q4G0T9;Q6P3T3;Q6VMQ6;Q86XW5;Q9NVJ9;Q9NWC2;Q9Y4X8				Kidney disease	Chronic kidney disease
RNGTT	E1P513;E1P514;O43483;O60257;O60351;O60942;Q5TCW8;Q8WUM8
METRN	H3BSC8;H3BUM1;I3L2T3;J3KMW6;Q9UJH8;Q9UJH9
MFGE8	A0A087WUV5;B2R6M7;F5GZN3;H0YKB5;H0YKS8;Q08431;Q53FU9;Q7Z3D2;Q9BTL9;X6R3G6				Kidney disease
MCAM	O95812;P43121;Q59E86;Q6PHR3;Q6ZTR2	Trasmembrane peptide	CD146		Kidney disease
MX2	B7Z5D3;C9J9T4;C9JEL4;C9JS04;C9JZQ9;D3DSI7;P20592				Kidney disease
MYBPC2	A1L4G9;Q14324				Kidney disease
NAPSA	A0A0B4J2A8;M0QXC5;O96009;Q8WWD9				Kidney disease
NCS1	E9PAY3;P36610;P62166;Q9UK26				Kidney disease
NEFH	B4DYY4;P12036;Q96HF8;Q9UJS7;Q9UQ14				Kidney disease		Glomerular disease	Prymary Glomerular disease		Focal Segmental Glomerulosclerosis
SLC9A3R1	B3KY21;J3QRA3;J3QRP6;O14745;O43552;Q86WQ5				Kidney disease	Chronic kidney disease
NRG2	F5GZS7;O14511	Trasmembrane peptide
POFUT2	A0A0C4DGX7;H7C2T5;Q6PJV1;Q7Z4N0;Q8WWU6;Q9BQS4;Q9BQS5;Q9UFY3;Q9Y2G5;S6FW71
OTUD5	A0A087WXV6;B4DGG7;G5E9D7;H7BZQ3;Q4KMN9;Q8N6T5;Q96G74;Q9H650;Q9H9U0;Q9NT65
OXSR1	C9JIG9;F8WBK9;O95747;Q3LR53;Q7Z501;Q9UPQ1			OSR1
PM20D1	Q6GTS8;Q6P4E3;Q96DM4
ALDH18A1	B2R5Q4;B7Z350;B7Z5X8;B7ZLP1;D3DR44;O95952;P54886;Q3KQU2;Q5T566;Q5T567;Q9UM72				Kidney disease
PARVA	E9PS97;J3KNQ4;Q96C85;Q9HA48;Q9NVD7				Kidney disease
PDLIM1	B2RBS6;O00151;Q5VZH5;Q9BPZ9				Kidney disease	Chronic kidney disease	Glomerular disease
PEBP1	B2R4S1;P30086				Kidney disease	Chronic kidney disease
PEG3	A7E2B8;B4DIM4;C9JP50;M0QXG1;M0QZD4;P78418;Q5H9P9;Q7Z7H7;Q8TF75;Q9GZU2;Q9GZY2				Kidney disease
PIP4K2A	B0YJ66;B4DGX2;D3DRV1;H7BXS3;P48426;P53807;Q5VUX3;S4R320
PICALM	B4DTM3;E9PI56;E9PJT1;E9PK13;E9PKP6;E9PLJ8;E9PN05;F8VPG7;H0YCY1;H0YD48;H0YE97;H0YEF7;H0YEH1;H0YEY8;O60700;Q13492;Q4LE54;Q6GMQ6;Q86XZ9				Kidney disease	Chronic kidney disease
PLVAP	M0QXT5;M0R310;Q86VP0;Q8N8Y0;Q8ND68;Q8TER8;Q9BX97;Q9BZD5	Trasmembrane peptide			Kidney disease		Glomerular disease	Prymary Glomerular disease	Primary Membranoproliferative Glomerulonephritis	Focal Segmental Glomerulosclerosis
PMM2	A8K672;B7Z6R0;D3DUF3;H3BM92;H3BNY9;H3BPH4;H3BR08;H3BRM0;H3BT06;H3BV34;H3BV55;O15305				Kidney disease
ACP2	B7Z6U3;B7Z7D2;E9PCI1;E9PHY0;E9PKW9;E9PP23;E9PQW9;E9PQY3;P11117;Q561W5;Q9BTU7	Trasmembrane peptide
PREPL	A7E2X6;C9JMT4;D6W5A3;H7BZP6;H7C0M0;O43163;Q4J6C3;Q4J6C4;Q4J6C6;Q4ZG39;Q6ZMW7;Q96DW7
PROS1	A8KAC9;C9K0R0;D3DN28;G5E9F8;H7BXT0;P07225;Q15518;Q7Z715;Q9UCZ8				Kidney disease
PRPF19	F5GY56;F5H2I0;H0YGF3;H0YGZ5;Q9UMS4
PSMA7	B2R515;H0Y586;O14818;Q5JXJ2;Q9BR53;Q9H4K5;Q9UEU8				Kidney disease
PSMD11	A8K3I7;E1P663;J3KSW3;J3QRY4;J3QS13;O00231;O00495;Q53FT5				Kidney disease
RAB12	A6NEF5;Q4KMQ3;Q6IQ22
RASA4	A0A087WUJ9;E5RGQ8;E5RID2;E5RK78;E7ERK1;H0YB35;H0YBU2;O43374;O60286;Q14CQ4;Q86UW3;Q96QU0
RCC2	Q8IVL9;Q9BSN6;Q9NPV8;Q9P258				Kidney disease		Glomerular disease	Prymary Glomerular disease		Focal Segmental Glomerulosclerosis
RGS18	B2RD23;Q9NS28					Chronic kidney disease
RIC8A	E9PI04;E9PLE5;E9PMP0;E9PSI0;H0YC88;H0YE35;H0YEN0;Q0P508;Q2T9J1;Q7Z352;Q96EZ1;Q96SZ2;Q9H064;Q9H5H3;Q9H9E7;Q9NPQ8
RPL17	A0A087WWH0;A0A087WXM6;A0A087WY81;B2R4H3;B4E3C2;B5ME31;J3KRB3;J3KRX5;J3KSJ0;J3QL51;J3QLC8;J3QQT2;J3QS96;P18621;Q3KQW2;Q6NZ54;Q7M4M5				Kidney disease	Chronic kidney disease						Membranous Glomerulonephritis	Lupus nephritis
UBA52	M0R1M6;M0R1V7;M0R2S1;P02248;P02249;P02250;P14793;P62987;P62988;Q29120;Q6LBL4;Q6LDU5;Q8WYN8;Q91887;Q91888;Q9BWD6;Q9BX98;Q9UEF2;Q9UEG1;Q9UEK8;Q9UPK7
MST1R	A0A087WZG2;A0A087WZQ8;B5A944;B5A945;B5A946;B5A947;H2E272;H7C074;H7C3Z8;J3KQS7;Q04912	Trasmembrane peptide	CD136	RON	Kidney disease
RAP1GAP2	B2RTY5;Q684P4;Q684P5;Q6AI00;Q6ZVF0;Q9UPW2
RRAGC	Q9H202;Q9H8Q8;Q9HB90				Kidney disease
RPS16	B2RDD5;M0QX76;M0R1M5;M0R210;M0R3H0;P17008;P62249;Q6IPX4
S100A4	A8K7R8;D3DV46;P26447;Q6ICP8				Kidney disease								Lupus nephritis
SLC35D2	O95454;Q498C1;Q5VZJ2;Q75W21;Q76EJ3;Q7Z5X5	Trasmembrane peptide
SLC4A8	A0MMZ1;B4DHY0;E7EML0;F5GZ31;F5H7F5;O94843;O95233;Q004B4;Q2Y0W8;Q8N3U2;Q8TC60;Q9UKX8	Trasmembrane peptide							Primary Membranoproliferative Glomerulonephritis
SLC6A13	B4DJL1;F5GZA5;F5H5D9;F5H6S9;Q8TCC2;Q8WW56;Q9NSD5	Trasmembrane peptide			Kidney disease	Chronic kidney disease
SAA2	E9PR14;G3V1D9;G3XAK9;P02735;P02736;P02737;P0DJI9;Q16730;Q16834;Q16835;Q16879;Q3KRB3;Q6FG67;Q96QN0;Q9UCK9;Q9UCL0
SELENBP1	A6NML9;A6PVW9;A6PVX1;B2RDR3;B4DKP6;B4E1F3;C9JVL0;F2Z2W8;F8WBA9;F8WCR4;H0Y532;Q13228;Q49AQ8;Q96GX7				Kidney disease		Glomerular disease	Prymary Glomerular disease		Focal Segmental Glomerulosclerosis
SEC24D	B3KWV9;D6RAE2;D6RBM1;D6RGJ5;E9PC44;E9PDM8;E9PG84;O94855;Q8IYI7				Kidney disease
SEC61B	P38390;P38391;P60468;Q6IBC1;S4R3B5	Trasmembrane peptide			Kidney disease
SCAMP3	A9Z1W6;B1AVS6;O14828;O15128;Q96FR8;Q9BPY0	Trasmembrane peptide
SCRT1	A8MX66;Q96C52;Q9BWW7
SF3A1	E9PAW1;F8WB66;F8WC79;H7C1L2;Q15459
SFPQ	H0Y9K7;H0Y9U2;P23246;P30808;Q5SZ71				Kidney disease
SLFN5	B4E128;Q08AF2;Q08AF3;Q8WU54;Q96A82
SMYD5	C9IYN9;D6W5H3;E2QRN5;F8WEJ9;Q13558;Q6GMV2
SPG11	A0A075B718;A8KAX9;B9EK60;C4B7M2;F5H3N6;H0YK24;H0YKC1;H0YKY8;H0YLK0;H0YLK7;H0YLR8;H0YM73;H0YN34;H0YN96;Q4VC11;Q58G86;Q69YG6;Q6NW01;Q8N270;Q8TBU9;Q96JI7;Q9H734				Kidney disease	Chronic kidney disease	Glomerular disease	Prymary Glomerular disease
SRA1	Q6NVU9;Q8IXM1;Q9HD13;Q9HD14;Q9HD15;R4GMW4
SREBF1	B0I4X3;B0I4X4;B5MD58;D3DXC4;F6V242;J3QLB6;K7EIW8;K7EKR7;K7EMD1;K7EMT8;P36956;Q16062;Q59F52;Q6P4R7;Q6PFW7;Q6PJ36;Q8TAK9;S4R3B4;X6RBE4	Trasmembrane peptide			Kidney disease	Chronic kidney disease				Focal Segmental Glomerulosclerosis
SRSF8	B2R6B8;Q6PF01;Q96TA3;Q9BRL6
STAG3	A6H8Z1;B4DZ10;C9J3T3;C9JTG4;C9JYW5;D6W5U7;D6W5U8;H0Y4S6;H7BYK9;H7C0H6;Q8NDP3;Q9UJ98
STAT2	B4DLC7;B4DLC8;G3V2M6;G3V319;P52630;Q16430;Q16431;Q9UDL4				Kidney disease
STC1	B4DN22;P52823;Q71UE5				Kidney disease	Chronic kidney disease	Glomerular disease	Prymary Glomerular disease
STK24	B4DR80;H0Y630;O14840;Q5JV92;Q5JV98;Q5JV99;Q9Y6E0			MST3	Kidney disease
STX1B	H3BT82;P61266;Q15531;Q2VPS2	Trasmembrane peptide
STX8	I3L305;I3L3D0;K7EQB1;K7ER37;O60712;Q53XT8;Q9UNK0	Trasmembrane peptide			Kidney disease
SUCLA2	B2RDE7;O95194;Q5T9Q4;Q5T9Q5;Q5T9Q6;Q5T9Q8;Q9NV21;Q9NVP7;Q9P2R7					Chronic kidney disease
TAS2R60	A4D2G8;P59551;Q645W8;Q7RTR7	Trasmembrane peptide
TAX1BP1	A4D196;B4DKU7;B8ZZD4;C9J7J4;C9JBZ7;E7ENV2;F8WBU9;H7C3L5;O60398;O95770;Q13311;Q86VP1;Q9BQG5;Q9UI88;V9GZ06
TUBA1C	F5H5D3;F8VRK1;F8VS66;H0YHV2;Q9BQE3
TFG	C9JJP5;C9JTY3;C9JUE0;D3DN49;G5E9V1;K0J5S8;K0J6K2;Q05BK6;Q15656;Q92734;Q969I2	Trasmembrane peptide			Kidney disease	Chronic kidney disease
TRIM28	M0QZE6;M0R0K9;M0R2I3;M0R3C0;O00677;Q13263;Q7Z632;Q93040;Q96IM1			TIF1b
TMED7	G3V2Y2;Q8NBU8;Q8WUU6;Q96K51;Q9Y3B3	Trasmembrane peptide
TMED10	B2R605;G3V2K7;P49755;Q15602;Q16536;Q86TC2;Q86TS5	Trasmembrane peptide
TNFAIP3	A0A087WU80;A0A087WVN3;A0A087WXL5;A0A087X1N1;B2R767;D3TTY5;E1P588;P21580;Q2HIX9;Q5VXQ7;Q5VXQ8;Q5VXQ9;Q5VXR0;Q9NSR6				Kidney disease						IgA glomerulonephritis		Lupus nephritis
TNRC6A	C9JAR8;H3BRT3;H3BTQ1;H7C269;I3L218;I3L3S5;O15408;Q658L5;Q6NVB5;Q8NDV7;Q8NEZ0;Q8TBT8;Q8TCR0;Q9NV59;Q9P268					Chronic kidney disease
TOR1AIP1	A0A0A0MSK5;A8K630;B0QZ57;H0Y4R4;H0YD16;H0YDJ8;H0YDU3;J3KN66;Q5JTV6;Q5JTV8;Q8IZ65;Q9H8Y6;Q9HAJ1;Q9NV52;Q9Y3X5	Trasmembrane peptide				Chronic kidney disease
TOM1	B0QY01;B0QY02;B4DEL9;B4DNA1;F8WAW7;F8WB30;F8WBB0;F8WE29;H7BYN7;O60784;Q5TIJ6;Q6UW50;Q86X74;V9GYF4;V9GZ68
TOMM34	Q15785;Q53GH9;Q6IBN7;Q9NTZ3
PTP4A2	A8K9I8;B4DM39;D3DPP0;E9PGJ6;E9PJC0;E9PL34;E9PML8;E9PMY3;E9PRR9;O00649;Q12974;Q15197;Q15259;Q15260;Q15261;R4GN50				Kidney disease
TREM1	B4DWG2;K7EJW1;K7EKM5;Q53FL8;Q5T2C9;Q86YU1;Q9NP99	Trasmembrane peptide			Kidney disease	Chronic kidney disease							Lupus nephritis
TRIM16	B3KP96;J3QKY5;J3QL38;J3QLP0;J3QR69;K7EJH2;K7EL43;K7ENN8;O95361;Q6IAL8;Q7Z6I2;Q96BE8;Q96J43
TTC21B	A8MUZ3;H9KV93;Q3LIE4;Q53T84;Q6P4A1;Q6PIF5;Q7Z4L5;Q8NCN3;Q96MA4;Q9HAK8				Kidney disease	Chronic kidney disease			Primary Membranoproliferative Glomerulonephritis	Focal Segmental Glomerulosclerosis
TMSB10	P13472;P63313;Q596K9				Kidney disease
UCHL1	D6R956;D6R974;D6RE83;D6RF53;D6RJD9;P09936;Q4W5K6;Q71UM0				Kidney disease		Glomerular disease	Prymary Glomerular disease	Primary Membranoproliferative Glomerulonephritis	Focal Segmental Glomerulosclerosis	IgA glomerulonephritis	Membranous Glomerulonephritis	Lupus nephritis
ULK3	B2RXK3;B4DFT0;B4DRQ7;D3DW68;H3BMW8;H3BP85;H3BPN6;H3BS27;H3BT78;H3BTS3;H3BV76;Q6PHR2;Q9NPN5;Q9UFS4			ULK3	Kidney disease		Glomerular disease	Prymary Glomerular disease		Focal Segmental Glomerulosclerosis
VDAC1	B3KVK4;C9JI87;D3DQ93;P21796;Q5FVE7;Q9UIQ5;Q9UPL0	Trasmembrane peptide			Kidney disease
VEGFC	B2R9Q8;P49767				Kidney disease	Chronic kidney disease	Glomerular disease
VPS33A	F5H2X5;F5H6Y0;F5H7N5;Q547V4;Q96AX1;Q9H5Q0				Kidney disease		Glomerular disease	Prymary Glomerular disease		Focal Segmental Glomerulosclerosis
VPS39	H3BTU0;O94869;Q71SQ6;Q7Z3V3;Q96B93;Q96JC1;Q96RM0
WDR48	B4DM86;B4DQI2;B4DY84;C9JC24;F8W6P2;F8W7Q3;F8W7Y5;F8W9K4;Q63HJ2;Q658Y1;Q8N3Z1;Q8TAF3;Q9NSK8;Q9P279
ZDHHC14	A6NDB7;H0Y2Y4;H0YAX0;Q5JS07;Q5JS08;Q6PHS4;Q8IZN2;Q8IZN3;Q9H7F1	Trasmembrane peptide
HIVEP1	A0A0D9SFF3;B2RTU3;C9J2N3;C9JAW2;C9JLG1;C9JZF8;C9JZV1;F5H212;H7BYU7;P15822;Q14122;Q5MPB1;Q5VW60
ZNF207	A8K6Y6;E1P660;E1P661;E1P662;H0Y3M2;J3KRB6;J3KRW6;J3KS31;J3KTL1;J3QRS9;J3QS27;O43670;Q53XS9;Q96HW5;Q9BUQ7;X6R4W8
ZNF778	A0A0A0MSW5;H3BSD4;H3BUU4;Q08AG0;Q96MU6
YWHAZ	A8K1N0;B0AZS6;B7Z2E6;B7Z465;E5RGE1;E5RIR4;E7ESK7;E7EVZ2;E7EX29;E9PD24;H0YB80;P29213;P29312;P63104;Q32P43;Q5XJ08;Q6GPI2;Q6IN74;Q6NUR9;Q6P3U9;Q86V33				Kidney disease
HLA-C	O62883;O78060;O78068;O78069;P04222;P30503;Q29743;Q29992;Q29993;Q9GIK8;Q9TQB4	Trasmembrane peptide
ALDH16A1	B4DLQ1;C9JBH6;F5H4B6;M0QY06;M0QYY1;Q86YF0;Q8IYL4;Q8IZ83;Q8TEI8
A1BG	A8K052;M0R009;P04217;Q68CK0;Q8IYJ6;Q96P39				Kidney disease		Glomerular disease
ABHD17B	A8KAJ5;Q5VST6;Q5VST7;Q86YB6;Q8IY03;Q9Y377
APBB1IP	Q7Z5R6;Q8IWS8;Q8IYL7;Q8IZZ7				Kidney disease	Chronic kidney disease
ADAM17	A6H8L4;E7EUI5;O60226;P78536	Trasmembrane peptide	CD156b		Kidney disease	Chronic kidney disease				Focal Segmental Glomerulosclerosis			Lupus nephritis
PGM3	A0A087WT27;B2RB65;B4DX94;D6RC77;D6RCD1;D6RCQ8;D6RF12;D6RF77;D6RIS6;E1P547;E9PF86;H0Y8I3;H0Y987;J3KN95;O95394;Q5JWR4;Q96J46;Q9H8G5;Q9NS94;Q9NTT6;Q9UFV5;Q9UIY2;S4R390				Kidney disease		Glomerular disease	Prymary Glomerular disease
ALDH2	B4DW54;E7EUE5;F8VSB0;P05091;Q03639;Q6IB13;Q6IV71;S4R3S4				Kidney disease	Chronic kidney disease
ANKRD36	A0A087X037;A6QL64;B4E3I8;Q6UX02;Q86X62;Q9HCD1
ANKRD50	A8K4V3;B4DHJ6;E9PDW0;Q6N064;Q6ZSE6;Q9ULJ7
APBA2	E9PGI4;O60571;Q5XKC0;Q99767
LPA	A0A087WWY0;P08519;Q5VTD7;Q9UD88				Kidney disease	Chronic kidney disease	Glomerular disease			Focal Segmental Glomerulosclerosis		Membranous Glomerulonephritis	Lupus nephritis
AREG	D6RFX5;P15514;Q5U026	Trasmembrane peptide			Kidney disease	Chronic kidney disease
ARF5	C9J1Z8;P26437;P84085
ARPC4	C9JWM7;E7ETI0;F6TTL5;F8WDD7;F8WDW3;O15509;P59998;Q6P0W5;Q96QJ3;R4GN08				Kidney disease		Glomerular disease	Prymary Glomerular disease
ASPN	Q5TBF2;Q5TBF3;Q96K79;Q96LD0;Q9BXN1;Q9NXP3
ATP4A	M0R249;O00738;P20648	Trasmembrane peptide			Kidney disease
ATP5H	B2R5L6;F5H608;O75947;Q9H3J4
ATP5D	A0A087WTL3;D6W5Y3;P30049;Q6FG90
AXIN2	A0A087WXP8;A0A0A6YYN5;E7ES00;F5GX43;J3QKQ7;J3QQJ3;J3QRK4;Q3MJ88;Q9H3M6;Q9UH84;Q9Y2T1				Kidney disease
SLC4A1	A0A0A0MS98;G4V2I6;P02730;P78487;Q1ZZ45;Q4KKW9;Q4VB84;Q9UCY7;Q9UDJ1;V9H0V9	Trasmembrane peptide			Kidney disease	Chronic kidney disease	Glomerular disease	Prymary Glomerular disease					Lupus nephritis
B3GALNT2	A0A087WY64;Q59GR3;Q5TCI3;Q8NCR0;Q96AL7	Trasmembrane peptide
BACH2	E1P518;Q59H70;Q5T793;Q7Z6Q0;Q9BYV9;Q9NTS5				Kidney disease	Chronic kidney disease
BASP1	B4DJA8;D3DTD5;O43596;P80723;Q5U0S0;Q9BWA5;U3KQP0				Kidney disease
CDCA8	D3DPT4;Q53HL2;Q53HN1;Q96AM3;Q9NVW5
BPNT1	A6NF51;A8K7C8;B4DPS5;B4DUS9;D3DTA9;F8VRY7;F8VVW8;F8VZG4;F8W1J0;O95861;Q8WVL5;Q9UGJ3				Kidney disease		Glomerular disease	Prymary Glomerular disease		Focal Segmental Glomerulosclerosis
BTN3A1	A2A278;A6PVC0;A8K2C8;B4DIQ1;B4DRM2;E7EPR2;E9PFB8;E9PGB4;E9PHG8;O00481;Q0P515;Q147X5;Q53F15;Q99420;Q9HCY1	Trasmembrane peptide
C12orf57	B2R4Q6;F5GXW5;Q99622;U3KQ07;U3KQ85				Kidney disease
MTHFD1	B2R5Y2;F5H2F4;G3V2B8;P11586;Q86VC9;Q9BVP5;V9GY75;V9GYY3;V9GZ32;V9GZ78				Kidney disease		Glomerular disease	Prymary Glomerular disease		Focal Segmental Glomerulosclerosis
CAMKV	A6NFD4;B4DM24;B4DSW8;C9J9E2;C9JSB2;E7ETR1;F8WDJ4;Q6FIB8;Q8NBS8;Q8NC85;Q8NCB2;Q8NDU4;Q8WTT8;Q9BQC9;Q9H0Q5			VACAMKL
CTSB	B3KQR5;B3KRR5;E9PCB3;E9PHZ5;E9PID0;E9PIS1;E9PJ67;E9PKQ7;E9PKX0;E9PL32;E9PLY3;E9PNL5;E9PP38;E9PQM1;E9PR00;E9PR54;E9PS78;E9PSG5;P07858;Q503A6;Q96D87;R4GMQ5				Kidney disease	Chronic kidney disease	Glomerular disease					Membranous Glomerulonephritis
CAV1	C9JKI3;E9PCT5;F8WDM7;Q03135;Q9UGP1;Q9UNG1;Q9UQH6				Kidney disease	Chronic kidney disease	Glomerular disease		Primary Membranoproliferative Glomerulonephritis	Focal Segmental Glomerulosclerosis
CAPS	K7EL21;K7ES72;Q13938;Q3MJA7;Q8WUZ3
CBL	A3KMP8;P22681				Kidney disease
CCDC134	B0QY51;Q9H6E4
CD1C	H0Y6Y6;P29017;Q5TDJ7;Q6IAS4;Q9UMM0;Q9UN96	Trasmembrane peptide	CD1c						Primary Membranoproliferative Glomerulonephritis
CDC42	P21181;P25763;P60953;Q5JYX0;Q7L8R5;Q9UDI2				Kidney disease	Chronic kidney disease			Primary Membranoproliferative Glomerulonephritis
CDCA4	Q8TB18;Q9BXL8;Q9NWK7
CFB	B0QZQ6;O15006;P00751;Q29944;Q53F89;Q5JP67;Q5ST50;Q96HX6;Q9BTF5;Q9BX92				Kidney disease	Chronic kidney disease	Glomerular disease	Prymary Glomerular disease	Primary Membranoproliferative Glomerulonephritis	Focal Segmental Glomerulosclerosis		Membranous Glomerulonephritis	Lupus nephritis
CISD2	D6RCF4;I3L1N9;Q7Z3D5;Q8N5K1	Trasmembrane peptide			Kidney disease	Chronic kidney disease	Glomerular disease	Prymary Glomerular disease
CLDN4	O14493	Trasmembrane peptide			Kidney disease		Glomerular disease	Prymary Glomerular disease	Primary Membranoproliferative Glomerulonephritis		IgA glomerulonephritis
CNNM3	B3KX67;Q8NE01;Q8TBV4;Q96IW4;Q9NRK4;Q9NXW6	Trasmembrane peptide
COL6A1	A0A087X0S5;O00117;O00118;P12109;Q14040;Q14041;Q16258;Q7Z645;Q9BSA8				Kidney disease
COG5	A4D0R6;A4D0R7;O14555;O95008;Q6NUL5;Q9UP83;U3KQU7
CPSF7	B3KU04;C9J286;C9J323;C9JM38;C9K0Q4;F5GXA3;F5H047;F5H1W4;F5H2K8;F5H5B7;F5H669;F5H6A8;F5H6M0;F5H6P5;J3QT54;Q7Z3H9;Q8N684;Q9H025;Q9H9V1
CHL2;CHRDL2	A0A087WZH6;A5PKU9;A8MQ10;H0YCU0;H0YDT1;Q6WN30;Q6WN31;Q6WN32;Q6WN33;Q6WN34;Q7Z5J3
CRIM1	H7C1Z0;H7C2T6;H7C458;Q2M2G4;Q59GH0;Q7LCQ5;Q9H318;Q9NZV1	Trasmembrane peptide			Kidney disease		Glomerular disease	Prymary Glomerular disease	Primary Membranoproliferative Glomerulonephritis	Focal Segmental Glomerulosclerosis	IgA glomerulonephritis
VCAN	D6RGZ6;E9PF17;P13611;P20754;Q13010;Q13189;Q15123;Q86W61;Q9UCL9;Q9UNW5				Kidney disease	Chronic kidney disease
CTDSPL	F8WED2;H7C2B9;H7C2S4;H7C353;O15194;Q3ZTU0;Q70KI4;Q7Z5Q2				Kidney disease
CUL5	A8K960;E9PP19;H0YCA0;O14766;Q93034;Q9BZC6				Kidney disease	Chronic kidney disease
DACT1	A8MYJ2;B7Z673;C9JGV7;Q86TY0;Q9NYF0
DDX23	B2R600;B4DH15;F8VVA2;F8W1J5;H0YI52;H0YIL9;O43188;Q9BUQ8
DEFA3	P11479;P59666;Q14125
DAK;TKFC	A0A087WUL0;E9PJG8;E9PQR1;H0YCY6;I3L252;Q2L9C1;Q3LXA3;Q53EQ9;Q9BVA7;Q9H895
DIAPH1	A6NF18;B4E2I7;B7ZKW2;E5RJ79;E9PEZ2;H7C2W8;H9KV28;O60610;Q17RN4;Q59FH8;Q9UC76				Kidney disease
DOCK11	A6NIW2;A6NMF0;Q5JSL3;Q66M66;Q6ZUJ5;Q86VU8;Q96MN3					Chronic kidney disease
APPL2	B7Z411;B7Z4B0;F5GZG0;F8VR68;F8VS86;F8VWV2;F8VXB0;F8W124;F8W1P5;H0YH86;Q8N4R7;Q8NEU8;Q9NVL2
DNM2	A8K1B6;E7EV30;E9PEQ4;K7EMQ3;K7EMR9;K7ENE7;K7EPK9;K7ESI9;P50570;Q5I0Y0;Q7Z5S3;Q9UPH4				Kidney disease				Primary Membranoproliferative Glomerulonephritis
ECH1	A8K745;M0QXS7;M0QZF6;M0QZW4;M0QZX8;M0R1A2;M0R248;M0R280;Q13011;Q8WVX0;Q96EZ9
EEF1D	B4DDU4;D3DWK3;E9PBQ9;P29692;Q4VBZ6;Q969J1;Q96I38				Kidney disease
EIF2B1	A6NLY9;B4DGX0;F5H0D0;H0YGG4;Q14232;Q3SXP4
EIF3C	A8K7Z0;B2RXG3;B4E1D5;H3BPE3;H3BPE4;H3BRV0;H3BTY8;O00215;Q99613;Q9BW98
ELAVL1	B4DVB8;M0QZR9;M0R055;Q15717;Q53XN6;Q9BTT1				Kidney disease		Glomerular disease		Primary Membranoproliferative Glomerulonephritis
ERI2	A8K979;H3BN77;Q6ZSJ2;Q96FR9;Q9P224;Q9Y6V3
EWSR1	A0A0D9SFL3;B0QYJ3;B0QYJ4;B0QYJ5;B0QYJ6;B0QYJ7;B0QYK0;B0QYK1;C9JGE3;F8WC90;H7BY36;Q01844;Q5THL0;Q92635;Q96FE8;Q96MN4;Q96MX4;Q9BWA2;V5JZ30				Kidney disease
EXOC8	B3KU33;Q5TE82;Q8IYI6					Chronic kidney disease
FAM174A	A8K0H4;Q8TBP5	Trasmembrane peptide				Chronic kidney disease
FAM209A	Q05C43;Q5JX71	Trasmembrane peptide
FBN1	B2RUU0;D2JYH6;F6U495;H0YN80;H0YND0;P35555;Q15972;Q75N87				Kidney disease	Chronic kidney disease	Glomerular disease		Primary Membranoproliferative Glomerulonephritis	Focal Segmental Glomerulosclerosis
FCER2	K3W4U1;M0R1R5;P06734	Trasmembrane peptide	CD23		Kidney disease	Chronic kidney disease
FCRLA	A0N0M1;A6NC03;A6NL20;F5H720;F8W743;G3V1J2;Q5VXA1;Q5VXA2;Q5VXA3;Q5VXA4;Q5VXA5;Q5VXB0;Q5VXB1;Q7L513;Q8NEW4;Q8WXH3;Q96PC6;Q96PJ0;Q96PJ1;Q96PJ2;Q96PJ4;Q9BR57				Kidney disease								Lupus nephritis
FRMD8	B4E2P1;E9PRA3;E9PRP1;E9PS62;Q86V56;Q8N4M4;Q8NCB5;Q9BZ67
G3BP1	E5RH00;E5RH42;E5RI46;E5RIF8;E5RIZ6;E5RJU8;Q13283;Q5HYE9				Kidney disease								Lupus nephritis
GBF1	Q149P0;Q149P1;Q5VXX3;Q92538;Q96CK6;Q96HZ3;Q9H473
GGT1	B5MC34;B5MC36;C9JGF3;C9JIY6;E7EM62;E7ENJ5;E7ERN9;E7ESL5;E7ET76;E7ETJ6;E7ETN1;E7ETR7;E7ETU4;E7EVF8;E9PHP2;P19440;Q08247;Q14404;Q8TBS1;Q9UMK1	Trasmembrane peptide	CD224		Kidney disease
GIMAP7	Q8NHV1
GIPC1	A8K4I3;A8MZG3;K7EIT0;K7EJ33;K7ELJ2;K7EM11;K7ESN1;O14908;Q9BTC9				Kidney disease		Glomerular disease	Prymary Glomerular disease	Primary Membranoproliferative Glomerulonephritis	Focal Segmental Glomerulosclerosis
GOSR1	A0A087WYX5;B4DQA8;E9PCW1;F6RU00;G5E9T8;J3KST5;K7EJC8;O75392;O95249;Q96QI9	Trasmembrane peptide
GRM3	C9J2I2;C9JIT1;C9JUH9;Q14832;Q2PNZ6;Q75MV4;Q75N17;Q86YG6;Q8TBH9	Trasmembrane peptide			Kidney disease
GSE1	C9JLW9;D3DUM4;H0Y613;H7C3B5;Q14687;Q8IY61;Q96GA4;Q9BW09				Kidney disease		Glomerular disease	Prymary Glomerular disease		Focal Segmental Glomerulosclerosis
SLC2A1	A0A0D9SFK9;A0A0D9SG74;A6NL68;A8K9S6;B2R620;C9JIM8;D3DPX0;O75535;P11166;Q147X2	Trasmembrane peptide			Kidney disease		Glomerular disease			Focal Segmental Glomerulosclerosis
SYNCRIP	B7Z645;E1P501;E1P502;F6UXX1;O60506;Q53H05;Q5TCG2;Q5TCG3;Q8IW78;Q8N599;Q96LC1;Q96LC2;Q9Y583					Chronic kidney disease
HPR	A0A0A0MRD9;J3KTC3;P00739;Q7LE20;Q92658;Q92659;Q9ULB0				Kidney disease				Primary Membranoproliferative Glomerulonephritis				Lupus nephritis
HSPA1L	A6NNB0;B0UXW8;O75634;P34931;Q2HXR3;Q8NE72;Q96QC9;Q9UQM1
HSBP1	H3BR28;O75506;Q53XA8;Q7Z5Z3
IDE	B2R721;B7ZAU2;D3DR35;P14735;Q5T5N2;Q5T5N3;R4GN65
IDH1	C9J4N6;C9JJE5;C9JLU6;O75874;Q567U4;Q6FHQ6;Q7Z3V0;Q93090;Q9NTJ9;Q9UKW8				Kidney disease
KPNA6	B2RDC7;D3DPP5;O60684;Q5TFJ7;Q5VVU3;S4R3E5
IQGAP3	F2Z2E2;Q5T3H8;Q86VI3				Kidney disease
ISCU	B3KQ30;B4DNC9;F5H5N2;F5H672;Q6P713;Q99617;Q9H1K1;Q9H1K2				Kidney disease
ITFG3	C9IYB9;C9J1M4;C9J3Y6;C9J8V3;C9JJN3;C9JP72;C9JR71;C9JTF7;C9K0C5;D3DU45;H7C2U8;H7C3L6;Q7L416;Q96FR1;Q96MC7;Q96S30;Q9H0X4	Trasmembrane peptide
KRT5	F8VU69;F8VV57;F8W0C6;H0YI76;H0YIN9;P13647;Q6PI71;Q6UBJ0;Q8TA91				Kidney disease
KIAA0319L	B1AN13;B1AN15;B4DYG9;C9J519;C9JQ56;C9JVB2;D3DPR8;E7EN73;E7ETQ9;E9PG52;F8WAW2;H0Y4S8;O95010;Q6PJJ7;Q7L1C9;Q8IZA0;Q8N2B3;Q8NDA0;Q8WY39;Q8WYZ5;Q96IC3;Q96JJ0;Q9BUW6;Q9H7V0	Trasmembrane peptide			Kidney disease
CAMK1D	A0A087WUR6;B0YIY0;Q8IU85;Q9HD31			CaMK1d	Kidney disease								Lupus nephritis
KIF1C	D3DTL6;I3L1B1;O43896;O75186;Q5U618
KLKB1	A6NH96;B2R8H9;C9J075;C9JCT1;E9PBC5;H0YAC1;P03952;Q17RE8;Q17RE9;Q4W5C3				Kidney disease	Chronic kidney disease	Glomerular disease						Lupus nephritis
PRKCD	B0KZ81;B2R834;C9J9P1;C9JZU8;C9K0E3;Q05655;Q15144;Q86XJ6			PKCd	Kidney disease	Chronic kidney disease	Glomerular disease	Prymary Glomerular disease
LAMP2	A8K4X5;D3DTF0;H0YCG2;P13473;Q16641;Q6Q3G8;Q96J30;Q99534;Q9UD93	Trasmembrane peptide	CD107b		Kidney disease		Glomerular disease	Prymary Glomerular disease
CD58	A8K7G5;B1AMW1;H0YDI1;P19256;Q5U053;Q6IB65;Q96KI9	Trasmembrane peptide	CD58		Kidney disease
LMNB2	J9JID7;O75292;Q03252;Q14734;Q96DF6				Kidney disease
ALOX12	K7ENN9;O95569;P18054;Q6ISF8;Q9UQM4				Kidney disease
LRRC32	C9JYU3;Q14392;Q86V06	Trasmembrane peptide
LRRC8D	D3DT29;E9PJ89;E9PJS7;E9PL08;E9PMF9;Q5VWA0;Q6UWB2;Q7L1W4;Q9NVW3	Trasmembrane peptide
MAGEB2	O15479;O75860				Kidney disease
NDNL2	Q8IW16;Q8TEI6;Q96MG7;Q9H214
MANF	H7C2D6;P55145;Q14CX4;Q86U67;Q96IS4				Kidney disease
MGMT	P16455;Q5VY78				Kidney disease	Chronic kidney disease
MICAL1	B7Z3R5;E1P5F0;H0Y6Z4;Q5TED7;Q7Z633;Q8IVS9;Q8TDZ2;Q96G47;Q9H6X6;Q9H7I0;Q9HAA1;Q9UFF7				Kidney disease
MAPK1	A8CZ64;P28482			Erk2	Kidney disease		Glomerular disease
MAPK10	A6NFS3;A6NG28;A8MPV1;A8MWW6;B3KQ94;D6R9C1;D6RAJ0;D6RAU3;D6RBH2;D6RC26;D6RCB1;D6RDG1;D6RFX8;D6RFZ7;D6RJF9;H0Y9H3;P53779;Q15707;Q499Y8;Q49AP1			JNK3
MMP14	A8K5L0;F8VP90;F8W1B7;P50281;Q6GSF3;Q92678	Trasmembrane peptide			Kidney disease		Glomerular disease	Prymary Glomerular disease		Focal Segmental Glomerulosclerosis
MMS19	B0QZ75;B0QZ77;B3KPE5;B4DQX2;B4E2I3;D3DR55;F8W9Y2;F8WCH8;H0Y746;H0Y7V3;H7C0A9;H7C1W5;Q17RZ8;Q5T454;Q5T455;Q66K82;Q7L4W8;Q969Z1;Q96DF1;Q96MR1;Q96RK5;Q96SK1;Q96T76;Q9BUE2;Q9BYS9
MPZL3	A8K025;B4DLD5;B4E2I8;E9PPB1;Q6UWV2	Trasmembrane peptide			Kidney disease
MSI2	B4DHE8;B4DM51;J3KTC1;J3QKT5;Q7Z6M7;Q8N9T4;Q96DH6				Kidney disease
DENND4A	E7EPL3;H3BSA0;H3BTW5;Q14655;Q7Z401;Q86T77;Q8IVX2;Q8NB93
C12orf10	F8VQQ3;F8VR84;H3BPH3;Q9HB07
NAA30;NAT12	B4DK34;G3V3I2;J3KNC2;Q0IIN2;Q147X3
NAB2	B2RAK3;O76006;Q14797;Q15742				Kidney disease
NAPEPLD	Q5CZ87;Q6IQ20;Q769K1
NELFB	A2BFA3;Q8WX92;Q96EW5;Q9H9R4;Q9ULN8;Q9Y3W0
NOD2	E2JEQ6;E9PK30;E9PLF7;H0YF53;J3QL80;Q96RH5;Q96RH6;Q96RH8;Q9HC29				Kidney disease	Chronic kidney disease				Focal Segmental Glomerulosclerosis			Lupus nephritis
GNL2	H0YG10;Q13823;Q9BWN7
NPM3	O75607;Q9UNY6
NTPCR	Q5TDF0;Q9BSD7
NUBP2	B7Z6P0;D3DU80;H3BMW1;H3BNF0;H3BNS4;H3BQE5;H3BQR2;H3BRE1;H3BRK5;H3BSY3;Q9NWB2;Q9Y5Y2
PDHA1	A5YVE9;B2R5P7;B7Z3T7;B7Z3X5;P08559;Q53H41;Q5JPT8;Q5JPT9;Q5JPU0;Q5JPU1;Q5JPU2;Q5JPU3;Q9NP12;Q9UBJ8;Q9UBU0;Q9UNG4;Q9UNG5				Kidney disease
OLFML3	B4DNG0;Q53FR1;Q53HV9;Q5SQL6;Q69AX9;Q8NBJ2;Q9NRN5
OS9	A6NDD1;A6NFR7;A6NLB2;A8K5Q9;B4DE28;B4DPX1;B4E1I6;B4E321;E7ENT8;E7EW91;E9PEV6;F8VUH2;F8VWQ2;F8VZI7;F8W0R2;F8W1N0;F8W1V2;G3XA88;O00579;Q13438;Q6IBL2;Q8IZ58;Q9BW99
OTUD7B	B7Z643;D3DUZ8;Q5SZ59;Q5SZ60;Q6GQQ9;Q8WWA7;Q9NQ53;Q9UFF4
OXTR	C9JN09;C9JQC4;P30559;Q15071	Trasmembrane peptide			Kidney disease	Chronic kidney disease
PM20D2	B4DYJ2;Q5T7J9;Q6MZV2;Q86XD9;Q8IYS1
P2RY12	D3DNJ5;Q546J7;Q9H244	Trasmembrane peptide			Kidney disease	Chronic kidney disease
PIK3C2A	A0A0C4DGF9;B0LPH2;B4E2G4;E9PPP3;O00443;Q14CQ9				Kidney disease	Chronic kidney disease	Glomerular disease	Prymary Glomerular disease	Primary Membranoproliferative Glomerulonephritis	Focal Segmental Glomerulosclerosis
PAK6	A8K2G2;B3KYB0;G5E9R2;Q9NQU5			PAK6
PARP16	H3BV75;Q6PK64;Q8N5Y8;Q9NX03	Trasmembrane peptide
PHF5A	Q7RTV0;Q9UH06
PIK3C3	A0A0B4J2B1;A8MYT4;K7EIV6;K7EKH3;K7ENH3;M0R308;M0R386;Q15134;Q8NEB9
PRNP	A2A2V1;O60489;P04156;P78446;Q15216;Q15221;Q27H91;Q5QPB4;Q8TBG0;Q96E70;Q9UP19;X6RKS3	Trasmembrane peptide			Kidney disease	Chronic kidney disease	Glomerular disease	Prymary Glomerular disease
TP53RK	B3KU44;Q3T977;Q5JZ01;Q5JZ02;Q6NZ60;Q96FM7;Q96S44;Q9NQE6			PRPK	Kidney disease		Glomerular disease	Prymary Glomerular disease
PSMB2	A0A087WVV1;D3DPS0;P31145;P49721;Q9BWZ9
PSCA	H0YAA6;O43653;Q6UW92				Kidney disease
PXMP4	A2A2I7;B4DWH1;Q9H0T4;Q9Y6I8	Trasmembrane peptide
QPCT	B5MCZ9;C9JS14;Q16769;Q16770;Q3KRG6;Q53TR4				Kidney disease
DKFZp313C1541;RAB2B	B2RD03;D3DS24;E9PE37;Q5HYI5;Q6NZ33;Q8WUD1
CRABP2	B2R4Z8;D3DVC5;F1T098;P29373;Q5SYZ4;Q6ICN6				Kidney disease
GPRC5A	B3KV45;F5GWG3;H0YFN2;O95357;Q8NFJ5	Trasmembrane peptide			Kidney disease				Primary Membranoproliferative Glomerulonephritis
RB1	A8K5E3;P06400;P78499;Q5VW46;Q8IZL4;Q92728				Kidney disease	Chronic kidney disease
RDH14	Q9HBH5
RELN	A4D0P9;A4D0Q0;H7C2B0;J3KQ66;P78509;Q86UJ0;Q86UJ8;Q8NDV0;Q9UDQ2				Kidney disease	Chronic kidney disease
RGN	A4FTW1;A8K271;Q15493;Q53FC9;Q5JRR5				Kidney disease	Chronic kidney disease				Focal Segmental Glomerulosclerosis
RHPN2	B2RCG8;B3KUY8;B4DUS7;K7EL35;Q8IUC4;Q8N3T7;Q8N9D6;Q8NE33;Q96RU1
RPL23A	A8MUS3;B2R5B2;H7BY10;K7EJV9;K7EMA7;K7ERT8;P29316;P39024;P62750;Q92774
RPL23	B9ZVP7;C9JD32;J3KT29;J3KTJ3;J3QQT9;P23131;P24048;P62829;Q29246;Q3SWV7;Q6P5S1
RPH3A	B7Z3C3;F8VNP7;F8VNU2;F8VNW3;F8VP47;F8VR41;F8VRJ1;F8VTR7;F8VV58;F8VVK8;F8VZS2;F8W045;F8W116;F8W131;F8W1A3;F8W1K7;Q96AE0;Q9Y2J0				Kidney disease		Glomerular disease			Focal Segmental Glomerulosclerosis
POLR3E	A0A0C4DH01;B4DL24;B4DUP6;H3BM46;H3BMR4;H3BNJ0;H3BRY1;H3BS41;H3BSI5;H3BSM3;H3BT11;Q9BWF7;Q9H8W8;Q9H907;Q9NVU0;Q9P276
RAPGEF3	A8K2G5;E7EQC8;F8VRX1;F8VVJ6;F8VXK1;F8W0N0;H0YHS2;H0YIP6;O95398;O95634;Q8WVN0
DIS3	A6NI21;B2RBL2;F2Z2C0;G3V1J5;Q5W0P7;Q5W0P8;Q658Z7;Q7Z481;Q8WWI2;Q9UG36;Q9Y2L1				Kidney disease
RPS25	B2R4M7;P25111;P62851
SNRPB	A8MT02;P14678;Q15490;Q6IB35;Q9UIS5;S4R3P3				Kidney disease
SLC12A4	B4DF69;B4DR04;B4DZ82;B7ZAV0;F5H066;F5H0S9;F5H3C0;I3L1N8;I3L4N6;J3QKM4;J3QRE2;J3QSF2;O60632;O75893;Q13953;Q96LD5;Q9UP95	Trasmembrane peptide
SLC6A17	A6NEA8;A8K1R7;B9EIR5;Q5T5Q9;Q9H1V8	Trasmembrane peptide
SART3	A8K2E4;B7ZKM0;F8VV04;F8VVK9;F8VZM2;F8W667;H0YHU8;Q15020;Q2M2H0;Q58F06;Q8IUS1;Q96J95				Kidney disease
SASH1	A0A087WW74;O94885;Q5TGN5;Q5TGN6;Q8TAI0;Q9H7R7				Kidney disease	Chronic kidney disease
SEC23B	D3DW33;Q15437;Q503A9;Q5QPE1;Q5QPE2;Q5W183;Q9BS15;Q9BSI2;Q9H1D7
SLC5A2	A2RRD2;H3BP44;P31639	Trasmembrane peptide			Kidney disease	Chronic kidney disease			Primary Membranoproliferative Glomerulonephritis	Focal Segmental Glomerulosclerosis
SDC2	B3KQA3;E5RHU3;E5RJB8;E7ESK6;E9PBI9;P34741;Q6PIS6;Q9H6V1	Trasmembrane peptide			Kidney disease		Glomerular disease			Focal Segmental Glomerulosclerosis
SEPT6	B1AMS2;Q14141;Q5JTK0;Q969W5;Q96A13;Q96GR1;Q96P86;Q96P87				Kidney disease
SGPL1	B2RBD4;H0Y3V8;H7BXL7;O95470;Q7Z732;Q9ULG8;Q9UN89	Trasmembrane peptide			Kidney disease		Glomerular disease	Prymary Glomerular disease		Focal Segmental Glomerulosclerosis	IgA glomerulonephritis
NANS	B2RE98;Q5TBR0;Q5TBR1;Q8WUV9;Q9BWS6;Q9NR45;Q9NVD4
SNTB2	Q13425;Q9BY09
SP5	Q6BEB4
SPEF2	D6RAJ9;D6RD80;D6REZ4;D6RGZ5;H0Y8H6;H0Y906;H0Y989;H0YAC0;Q2TAC9;Q96LL6;Q9C093;Q9H5C7;Q9H5Q7
SPR	A8K741;D6W5H2;P35270;Q53GI9;Q9UBB1
SUPT5H	M0QYL9;M0R105;M0R2M5;O00267;O43279;Q59G52;Q99639				Kidney disease
STAT5A	C9JVV6;K7EIF9;K7EK35;K7EM17;P42229;Q1KLZ6				Kidney disease	Chronic kidney disease
STK10	A6ND35;B2R8F5;B3KMY1;H0YB71;O94804;Q6NSK0;Q9UIW4			LOK
STON2	G3V2T7;G3V322;H0YJ05;Q17R24;Q59H11;Q6NT47;Q8WXE9;Q96RI7;Q96RU6
SUSD1	A1A4C5;A8KA03;F8WAQ1;H0Y6B2;H0YCH6;H3BLV4;Q5T8V6;Q5T8V7;Q6P9G7;Q6UWL2;Q8WU83;Q96DM9;Q9H6V2;Q9NTA7	Trasmembrane peptide
DARS	A8K3J2;C9J7S3;C9JLC1;C9JQM9;D3DP77;H7BZ35;H7C278;P14868;Q2TNI3;Q32Q69;Q53HV4;Q53YC5;Q68CR9;Q9BW52
SYNPO	A5PKZ8;D3DQG8;O15271;Q8N3V7;Q9UPX1				Kidney disease		Glomerular disease	Prymary Glomerular disease	Primary Membranoproliferative Glomerulonephritis	Focal Segmental Glomerulosclerosis		Membranous Glomerulonephritis	Lupus nephritis
TARS	A8K8I1;B4DEG8;D6R9F8;D6RBR8;D6RCA5;D6RCS6;D6RDJ6;D6RHV7;D6RJ97;P26639;Q96FP5;Q9BWA6
SNCG	F8W754;O15104;O76070;Q96P61
WARS	A6NGN1;A6NID3;G3V227;G3V277;G3V2C0;G3V2F2;G3V2Y7;G3V313;G3V339;G3V3H8;G3V3P2;G3V3R3;G3V3S7;G3V3X0;G3V3Y5;G3V423;G3V456;G3V4A3;G3V4C7;G3V4N0;G3V4N8;G3V4Q0;G3V4S4;G3V5H5;G3V5U1;G3V5W1;H0YJP3;P23381;P78534;P78535;Q502Y0;Q53XB6;Q9UDI5;Q9UDL3				Kidney disease
TAGLN2	E9KL39;P37802;Q5JRQ6;Q5JRQ7;Q6FGI1;Q9BUH5;Q9H4P0;X6RJP6				Kidney disease								Lupus nephritis
TEP1	A0AUV9;G3V2A4;G3V470;G3V591;G3V5X7;H0YIY9;H0YIZ2;H0YJ53;H0YJF6;H0YJP8;Q99973				Kidney disease
TBXAS1	A0A0A0MSK3;A0A0C4DH47;B4DJG6;C9JS68;E7EMU9;E7EP08;E7EP75;E7ESB5;F8WC80;F8WD37;O14987;P24557;Q16843;Q16844;Q53F23;Q8IUN1;Q96CN2;Q9GZW4;Q9HD77;Q9HD78;Q9HD79;Q9HD80;Q9HD81;Q9HD82;Q9HD83;Q9HD84	Trasmembrane peptide			Kidney disease
TIMP3	B2RBY9;P35625;Q5THV4;Q9UC74;Q9UGS2				Kidney disease	Chronic kidney disease			Primary Membranoproliferative Glomerulonephritis	Focal Segmental Glomerulosclerosis
NGFR	B2R961;B4E096;P08138	Trasmembrane peptide			Kidney disease		Glomerular disease
TPI1	B7Z5D8;D3DUS9;P00938;P60174;Q6FHP9;Q6IS07;Q8WWD0;Q96AG5;U3KPS5;U3KPZ0;U3KQF3				Kidney disease		Glomerular disease	Prymary Glomerular disease
TRIM69	A8MX03;H0YKB8;H0YL66;Q309B0;Q4G1A5;Q6W897;Q86WT6;Q8IYY3;Q8WY16;Q8WY17
PRSS3	A8CED1;A8CED3;A9Z1Y4;B1AN99;E7ES07;F8W7P3;P15951;P35030;Q15665;Q5VXV0;Q6ISJ4;Q9UQV3				Kidney disease
TTYH3	A4D201;A8MXJ9;B7WP98;H7C3T6;Q6L749;Q6ZVG3;Q8TEG6;Q9C0H2	Trasmembrane peptide
TXNDC11	I3L0Q4;I3L1A5;I3L2Z6;O95887;Q6PJA6;Q6PKC3;Q8N2Q4;Q96K45;Q96K53	Trasmembrane peptide
SNRNP200	B4E0P5;O75643;O94884;Q6NZY0;Q6PX59;Q8NBE6;Q96IF2;Q9H7S0
UAP1	B2R6R8;Q16222;Q5VTA9;Q5VTB0;Q5VTB1;Q96GM2				Kidney disease	Chronic kidney disease
UBE2L3	B2R4A7;B4DDG1;B4DSZ4;E7EWS7;P51966;P68036;P70653;Q9HAV1
UBA5	A6NJL3;C9J0F6;C9J5W5;C9JRV9;D3DNC8;D6RJC9;E7EQ61;E7EWE1;Q96ST1;Q9GZZ9				Kidney disease
USP11	B2RTX1;C9JBP8;G5E9A6;P51784;Q5JXD3;Q8IUG6;Q9BWE1
UPK3BL	B0FP48	Trasmembrane peptide
UHRF1BP1	H7C1J4;Q6BDS2;Q9NXE0
USO1	B2RAQ0;O60763;Q6PK63;Q86TB8;Q8N592
PPIP5K2	A0A087WWN8;A0A087WZV0;A1NI53;A6NGS8;D6RBU4;D6RFG4;H0Y9M0;H0Y9S9;K7EJG8;K7ENU7;K7EPT7;O43314;Q8TB50					Chronic kidney disease
WDR1	A8K6E9;A8MPU4;D6RD66;O75083;O75313;Q8N6E5;Q9UG05;Q9UG78;Q9UQE0				Kidney disease
XPOT	A6NLH1;F5GYW6;F5GZM3;F8WDU6;O43592;O43784;Q8WUG2;Q9BVS7
XPNPEP3	A0A087X0Z2;B2R9G1;B7Z790;B7Z7B2;F2Z316;Q6I9V9;Q8NDA6;Q9BV27;Q9BVH0;Q9NQH7				Kidney disease
ZCCHC4	A0A087X0K5;B2RXF6;B4DRD8;B7ZW20;H0Y8V8;Q5IW78;Q96AN7;Q9H5U6
ZFYVE26	B1B5Y3;B4E2U3;G3V230;G3V2D8;O15035;Q68DK2;Q68DT9;Q6AW90;Q6ZR50;Q7Z3A4;Q7Z3I1;Q8N4W7;Q96H43				Kidney disease		Glomerular disease	Prymary Glomerular disease
ZMIZ1	A0A087WYE6;F6WR09;Q5JSH9;Q7Z7E6;Q9ULJ6				Kidney disease	Chronic kidney disease
HLA-B	F6U0H7;G3GN01;P01889;P30480;P30486;P79555;Q29638;Q29678;Q29681;Q29764;Q29836;Q29854;Q29861;Q31610;Q31612;Q31613;Q5SRJ2;Q8SNC5;Q95IA6;Q9BD38;Q9GIX1;Q9TP95	Trasmembrane peptide			Kidney disease	Chronic kidney disease	Glomerular disease	Prymary Glomerular disease				Membranous Glomerulonephritis
HLA-DRB1	A0A087WX18;A4F5N0;A7X5J4;A8K098;O62869;O98212;P01911;P04229;P13758;Q06662;Q0PGR5;Q29790;Q29792;Q29974;Q29975;Q30116;Q30117;Q30120;Q30142;Q30159;Q30166;Q30200;Q32MY7;Q3HUP9;Q3KTM1;Q3LA84;Q56FN9;Q5Y7B0;Q5Y7B9;Q5Y7E9;Q6T865;Q7M2H4;Q95383;Q95461;Q9BCL7;Q9GIK5;Q9MXZ0;Q9MXZ5;Q9TQ91	Trasmembrane peptide			Kidney disease	Chronic kidney disease			Primary Membranoproliferative Glomerulonephritis	Focal Segmental Glomerulosclerosis			Lupus nephritis
NT5E	B3KQI8;H0Y3X5;H0Y7R7;O75520;P21589;Q5W116;Q96B60	Trasmembrane peptide	CD73		Kidney disease
SERPINF2	B4E1B7;P08697;Q8N5U7;Q9UCG2;Q9UCG3				Kidney disease	Chronic kidney disease	Glomerular disease					Membranous Glomerulonephritis
ACE2	C7ECU1;Q6UWP0;Q86WT0;Q9BYF1;Q9NRA7;Q9UFZ6	Trasmembrane peptide			Kidney disease	Chronic kidney disease	Glomerular disease			Focal Segmental Glomerulosclerosis
SCD	B2R5U0;D3DR68;O00767;Q16150;Q53GR9;Q5W037;Q5W038;Q6GSS4;Q96KF6;Q9BS07;Q9Y695	Trasmembrane peptide			Kidney disease	Chronic kidney disease
ADAM11	B4DKD2;H7BY08;K7EKA8;O75078;Q14808;Q14809;Q14810	Trasmembrane peptide
AEBP1	C9JLQ8;H7C0W8;H7C1J5;H7C391;H7C3D7;H7C4B5;Q14113;Q59ER7;Q6ZSC7;Q7KZ79;Q8IUX7
AIF1L	A6PVM9;B2RBC4;H7C605;Q5JUP1;Q5JUP3;Q6ZR40;Q8NAX7;Q8WU47;Q9BQI0;Q9H9G0
NPR3	A2RRD1;B4DT84;C9JK69;D6RDL8;E7EPG9;H0Y9B9;P17342	Trasmembrane peptide			Kidney disease
AP4M1	C9IZL5;C9JC87;C9JMG3;C9JWL4;D6W5U1;F8WCC5;F8WCR6;F8WDR3;H0Y6K1;H7BZV3;H7C0A0;O00189;Q8WV65;Q9UHK9				Kidney disease		Glomerular disease	Prymary Glomerular disease		Focal Segmental Glomerulosclerosis
APH1A	A6NM39;B4DQK0;Q5TB21;Q5TB22;Q5TB23;Q969R6;Q96BI3;Q9BVG0;Q9Y386	Trasmembrane peptide
APOA4	A8MSL6;P06727;Q14CW8;Q6Q787				Kidney disease	Chronic kidney disease	Glomerular disease
AQP5	P55064;Q6FGW8	Trasmembrane peptide			Kidney disease	Chronic kidney disease
ASGR1	I3L129;I3L1F8;I3L1X1;I3L2S9;J3QSZ2;K7EPS5;P07306	Trasmembrane peptide			Kidney disease
BAIAP3	A2A2B2;B2RCD7;B4DGS5;B4DIK3;B4DRK9;B4DRP1;E7EUB9;H3BPP9;H3BUH8;H3BV46;H3BVI3;H7C2Q1;O94812;O94839;Q2M226;Q658J2;Q76N05;Q96RZ3;Q9UJK1
CACNA2D4	B4DVU4;E7EUE0;K7EIY9;K7EJY1;K7ER25;K7ER98;Q7Z3S7;Q7Z3S8;Q86XZ5;Q8IZS9;X6RLU5;X6RLY7	Trasmembrane peptide
CDH11	A0A087X227;A8K5D6;A8MZC8;B7WP28;H3BP26;H3BPQ2;H3BQB5;H3BQH2;H3BR78;H3BSM4;H3BUU9;P55287;Q15065;Q15066;Q9UQ93;Q9UQ94	Trasmembrane peptide			Kidney disease
AZU1	P20160;P80014;Q52LG4;Q9UCM1;Q9UCT5				Kidney disease		Glomerular disease	Prymary Glomerular disease				Membranous Glomerulonephritis
C2orf74	A0A087WXS6;A0A087X1C3;A8MZ97;C9JBF1;C9JP62;F8VY72	Trasmembrane peptide
CD81	A6NMH8;E9PIF1;E9PJK1;E9PM31;E9PPF5;E9PQV4;E9PRJ8;H0YDJ9;H0YDL9;H0YEE2;P18582;P60033;Q5U0J6	Trasmembrane peptide
CD99	A0A096LP69;A6NGF6;A6NIW1;A6NJT9;A8MQT7;H7C2F2;O00518;P14209;Q6ICV7	Trasmembrane peptide			Kidney disease
CDIPT	B3KY94;B4DUV0;H3BTJ7;H3BTV1;H3BUR9;O14735;Q6FGU1;Q6ZN70	Trasmembrane peptide			Kidney disease
CEACAM5	A0A024R0K5;A0A087WYX0;A0A087X013;H9KVA7;M0QX98;M0R3J1;P06731;T2HUW8				Kidney disease	Chronic kidney disease	Glomerular disease	Prymary Glomerular disease
CHMP1A	A2RU09;F5H875;F8VUA2;F8VVT7;Q14468;Q15779;Q96G31;Q9HD42
C9orf64	B2RPI6;Q5T6V5;Q5T6V6;Q5T6V7;Q8N2B1;Q9BT18
KIAA1524	A0A087X211;A1L4J7;B9EGC3;F8WAX6;F8WF26;Q6P4G6;Q8TCG1;Q8WVP8;Q96PI2;Q9H9C6;Q9P204	Trasmembrane peptide			Kidney disease
CLDN2	B2R6B9;P57739	Trasmembrane peptide			Kidney disease				Primary Membranoproliferative Glomerulonephritis
DDX3X	A0A087WVZ1;A0A087WX09;A0A0D9SF53;A0A0D9SFB3;A0A0D9SG12;A8K538;B4DLA0;B4E3E8;O00571;O15536				Kidney disease
DHCR7	B2R6Z2;E9PIP9;E9PJ54;E9PLZ2;E9PM00;E9PQ71;E9PRL8;H0YCS7;H0YE57;H0YEJ5;O60492;O60717;Q9UBM7	Trasmembrane peptide			Kidney disease
DNAJC10	A0A087WXH7;E7EP04;H7C1G0;Q17RJ6;Q3B7W8;Q4ZG06;Q53QT7;Q6UWZ6;Q86T61;Q8IXB1;Q8NC82;Q8TD87;Q96K38;Q96K44;Q96K54;Q9NSY6					Chronic kidney disease
DOCK7	A0A0C4DGY6;H0Y7L2;Q00M63;Q2PPY7;Q45RE8;Q45RE9;Q5T1B9;Q5T1C0;Q6ZV32;Q8TB82;Q96N67;Q96NG6;Q96NI0;Q9C092
DPYS	E5RG28;H0YEV7;Q14117				Kidney disease	Chronic kidney disease
DBN1	A8MV58;B2RBG0;D6R9Q9;D6R9W4;D6RCR4;D6RFI1;Q16643;Q9UFZ5				Kidney disease		Glomerular disease	Prymary Glomerular disease		Focal Segmental Glomerulosclerosis
DVL2	D3DTN3;I3L0M7;I3L0Z8;I3L2N2;I3L2W9;O14641;Q53XM0				Kidney disease
DNAH5	Q8TE73;Q92860;Q96L74;Q9H5S7;Q9HCG9				Kidney disease		Glomerular disease	Prymary Glomerular disease		Focal Segmental Glomerulosclerosis
HADHB	B2RB16;B4E2W0;B5MD38;C9JE81;C9JEY0;C9K0M0;F5GZQ3;O14969;P55084;Q53TA6;Q96C77;Q9H3F5;Q9T2V8				Kidney disease
ENTPD2	O15464;Q5SPY6;Q5SPY7;Q9Y5L3	Trasmembrane peptide
ESAM	B4DVN8;C9JIE7;F8WDW9;Q96AP7;Q96T50	Trasmembrane peptide			Kidney disease	Chronic kidney disease
EXOC6B	B8ZZY3;F8W6R7;J3QT38;Q9Y2D4
F5	A0A0A0MRJ7;A8K6E8;P12259;Q14285;Q2EHR5;Q5R346;Q5R347;Q6UPU6;Q8WWQ6				Kidney disease	Chronic kidney disease
FAM65C	Q5QPB6;Q96MK2;Q9NQQ2
FAM84B	Q96KN1				Kidney disease
PTK2B	C9JHV9;D3DST0;E5RHL2;E5RJ77;E5RK84;E9PBI4;H0YB74;Q13475;Q14289;Q14290;Q16709;Q6PID4			PYK2	Kidney disease		Glomerular disease	Prymary Glomerular disease					Lupus nephritis
FGF18	D3DQL7;O76093;Q6UWF1				Kidney disease
FMOD	Q06828;Q15331;Q8IV47				Kidney disease
FUBP1	C9JSZ1;E9PEB5;Q12828;Q96AE4				Kidney disease
GALNT5	A5PKZ1;Q7Z7M9;Q9UGK7;Q9UHL6	Trasmembrane peptide
GGCT	A0A0B4J1Y4;B2RDN0;B8ZZK2;B8ZZN4;B8ZZR8;H7BZK5;O75223;Q9BS37
GYPC	B2R522;P04921;Q53SV9;Q92642	Trasmembrane peptide			Kidney disease					Focal Segmental Glomerulosclerosis			Lupus nephritis
GNA14	B1ALW3;O95837
GNB1L	C9JPQ6;Q9BYB4;Q9H2S2;Q9H4M4				Kidney disease		Glomerular disease	Prymary Glomerular disease	Primary Membranoproliferative Glomerulonephritis
GCA	B2R5X3;C9JIZ3;C9JV47;C9JWQ8;H7BXD5;H7C2Z6;P28676;Q53TB5;Q59EP3
HDAC6	A6NDI8;C9J172;C9JEF4;E7EP63;E7EPS2;E7ER52;E9PEH1;H7C0Z9;O94975;Q6NT75;Q7L3E5;Q96CY0;Q9UBN7				Kidney disease	Chronic kidney disease							Lupus nephritis
HGD	A8K417;B2R8Z0;C9JTX9;H7C4R8;H7C576;H7C5G7;Q93099				Kidney disease
HHIPL1	A2RUF8;B2RN09;Q6UXX2;Q96JK4
HRNR	Q5DT20;Q5U1F4;Q86YZ3				Kidney disease
HPCA	B2R9T3;D3DPQ7;P32076;P41211;P70510;P84074				Kidney disease
HPRT1	A6NHF0;B2R8M9;P00492				Kidney disease	Chronic kidney disease	Glomerular disease	Prymary Glomerular disease	Primary Membranoproliferative Glomerulonephritis	Focal Segmental Glomerulosclerosis
IDH2	B2R6L6;B4DFL2;H0YL11;H0YLL5;P48735;Q96GT3				Kidney disease
IFNG	B5BU88;P01579;Q53ZV4				Kidney disease	Chronic kidney disease	Glomerular disease	Prymary Glomerular disease	Primary Membranoproliferative Glomerulonephritis	Focal Segmental Glomerulosclerosis	IgA glomerulonephritis		Lupus nephritis
IFRD1	B7Z5G1;C9J311;C9J7U6;C9JA65;C9JFH1;C9JK78;C9JLG5;C9JNM6;E9PMY4;H0YEE3;O00458;O75234;Q5U013;Q9BVE4
IL19	B6VEV9;Q5VUT3;Q96QR4;Q9NUA0;Q9UHD0				Kidney disease	Chronic kidney disease
IL36G	C9J681;Q56B91;Q6UVX7;Q7RTZ9;Q9NZH8
INSR	M0R3E6;P06213;Q17RW0;Q59H98;Q9UCB7;Q9UCB8;Q9UCB9	Trasmembrane peptide	CD220	INSR	Kidney disease	Chronic kidney disease	Glomerular disease		Primary Membranoproliferative Glomerulonephritis	Focal Segmental Glomerulosclerosis			Lupus nephritis
IPO7	A6NNM5;B2R786;E9PLB2;E9PLJ0;O95373;Q1RMF7;Q9H177;Q9NTE3
IQSEC3	A6NIF2;A6NKV9;Q8TB43;Q9UPP2
ITGAV	A0AV67;B0LPF4;B7Z883;B7ZLX0;D3DPG8;E7EWZ6;H7BZG1;P06756;Q53SK4;Q59EB7;Q6LD15	Trasmembrane peptide	CD51		Kidney disease
JAK2	O14636;O60674;O75297			Domain2_JAK2;JAK2	Kidney disease	Chronic kidney disease	Glomerular disease	Prymary Glomerular disease		Focal Segmental Glomerulosclerosis			Lupus nephritis
KIFC1	O60887;Q14834;Q4KMP0;Q5SU09;Q6GMS7;Q6P4A5;Q9BW19;Q9UQP7				Kidney disease
KLK7	A8K0U5;M0QYU8;P49862;Q6DTY1;Q8N5N9;Q8NFV7				Kidney disease
PRKD1	A6NL64;B2RAF6;F8VZ98;F8WBA3;H0YHL5;H0YHS9;Q15139			PKD1	Kidney disease	Chronic kidney disease	Glomerular disease			Focal Segmental Glomerulosclerosis
PRKCQ	A0A087X0I9;B4DF52;Q04759;Q14DH6;Q3MJF1;Q64FY5;Q9H508;Q9H549			PKCt	Kidney disease
L1CAM	A0AV65;A4ZYW4;B2RMU7;E7EMY4;E7EPI4;E7EVM4;E9PHJ4;G3XAF4;H0Y5C3;H3BLW5;P32004;Q8TA87	Trasmembrane peptide	CD171		Kidney disease		Glomerular disease	Prymary Glomerular disease
LACRT	F8W0V3;H0YI00;Q9GZZ8
PPFIBP1	A0A087WVX8;A0A0A0MTP2;F5GZP6;F5H0E0;F5H495;F5H6Q7;F5H7K5;H0YFE4;H0YGH8;O75336;Q86W92;Q86X70;Q9NY03;Q9ULJ0				Kidney disease
LYPD6B	D3DP90;F8WB42;F8WCH4;F8WEI1;H7BXI7;Q53TK0;Q7Z747;Q8IXK7;Q8NI32				Kidney disease		Glomerular disease	Prymary Glomerular disease		Focal Segmental Glomerulosclerosis
LRRC58	Q96CX6				Kidney disease
LRRC8A	Q6UXM2;Q8IWT6;Q8NCI0;Q9P2B1	Trasmembrane peptide			Kidney disease
LYAR	D3DVS4;D6RDJ1;Q6FI78;Q9NX58;Q9NYS1
MAP3K1	Q13233			MAP3K1	Kidney disease
MAN1B1	A0A087X064;H0YFU3;H0YG20;H0YGQ1;H0YGV7;H0YI64;H0YIU0;Q5VSG3;Q9BRS9;Q9UKM7;Q9Y5K7	Trasmembrane peptide
MAMDC2	Q5VW47;Q7Z304;Q8WX43;Q96BM4
MVB12A	E9PJW8;E9PLL0;E9PLZ8;E9PQA6;M0QZK6;Q96EY5;Q96I18
LPCAT3	B2RDH0;B7Z3N3;B7Z3N5;F5GYT3;F5H0M4;F5H680;F5H7K7;Q6P1A2;Q7KZS1;Q92980;Q9BW40	Trasmembrane peptide							Primary Membranoproliferative Glomerulonephritis
MIDN	K7EN89;K7END3;Q504T8;Q96BW8
MMP2	B2R6U1;B4DWH3;E9PE45;H3BR66;H3BS34;H3BV48;J3KRB7;P08253;Q9UCJ8				Kidney disease	Chronic kidney disease	Glomerular disease	Prymary Glomerular disease	Primary Membranoproliferative Glomerulonephritis	Focal Segmental Glomerulosclerosis	IgA glomerulonephritis		Lupus nephritis
MOXD1	A6PVS1;Q5THU6;Q6UVY6;Q8NC97;Q8WV49;Q9H4M6;Q9Y4U3	Trasmembrane peptide				Chronic kidney disease
MUC7	D6RHX1;Q8TAX7;Q9UCD7;Q9UCD8				Kidney disease
MYH14	A0A0C4DFM8;A1L2Z2;B0I1S2;C3TTN4;G8JLL9;M0QY43;Q5CZ75;Q6XYE4;Q76B62;Q7Z406;Q8WV23;Q96I22;Q9BT27;Q9BW35;Q9H882
MYL1	B2R4N6;B2R4T6;P05976;P06741;Q6IBD5				Kidney disease
MYO1G	B0I1T2;F8WAS7;F8WEW9;Q8TEI9;Q8TES2;Q96BE2;Q96RI5;Q96RI6
NAALAD2	B3KQR4;E9PII2;E9PJ53;E9PJV2;E9PKX5;J3KNJ3;Q4KKV4;Q4VAM9;Q9Y3Q0	Trasmembrane peptide
NBR1	A0A0C4DGP6;B7Z5R6;Q13173;Q14596;Q15026;Q5J7Q8;Q96GB6;Q9NRF7				Kidney disease
NCF4	A8K4F9;O60808;Q15080;Q86U56;Q9BU98;Q9NP45				Kidney disease
NFE2L2	B2RBU2;B4E338;C9J0Y1;C9J1A8;C9J3K4;C9JBM0;C9JFL6;E9PGJ7;H7C498;K7EIW5;K7ER33;Q16236;Q53RW6;Q59HH2;Q96F71				Kidney disease	Chronic kidney disease	Glomerular disease	Prymary Glomerular disease	Primary Membranoproliferative Glomerulonephritis	Focal Segmental Glomerulosclerosis	IgA glomerulonephritis		Lupus nephritis
NFYC	A0A087WXG1;A0A0A0MT00;B4DUS6;B4DW63;D3DPV9;E9PI99;E9PJA8;E9PL11;E9PQR2;F8VWM3;H0Y803;Q13952;Q59GY4;Q5T6K5;Q5T6K7;Q5T6K8;Q5T6K9;Q5T6L1;Q5TZR6;Q92869;Q9HBX1;Q9NXB5;Q9UM67;Q9UML0;Q9UMT7
NOMO1	P78421;Q15155;Q8IW21;Q96DG0	Trasmembrane peptide
NUDT4	A0A0C4DGJ4;B7Z916;F8VRL4;F8VRR0;Q4AEJ6;Q53EZ2;Q68DD7;Q9NPC5;Q9NS30;Q9NZJ9;Q9NZK0;Q9NZK1
NUMA1	A0A087WY61;F5GWA2;F5GWK2;F5GZW1;F5H068;F5H073;F5H0Z7;F5H1L0;F5H2F3;F5H3L6;F5H4J1;F5H4Y4;F5H6Y5;F5H763;F5H7R5;F8W6T3;H0YFY6;H0YH75;K4DIE0;Q14980;Q14981;Q9BTE9				Kidney disease	Chronic kidney disease
OAS3	F8VS35;F8VWK9;H0YHL3;Q2HJ14;Q9H3P5;Q9Y6K5
OCIAD2	B4DPE7;D6RD77;J3KPI9;Q56VL3;Q8N544
OPRL1	P41146;Q8TD34;Q8WYH9;Q9H4K4	Trasmembrane peptide			Kidney disease
ORMDL1	A0A0A6YYT6;B2R8W3;B9A069;D3DPH9;F6WST4;Q9P0S3	Trasmembrane peptide
OSMR	H0Y8W9;H0Y9E3;H0YAD1;Q6P4E8;Q96QJ6;Q99650	Trasmembrane peptide
PCID2	A6NK09;Q3ZCX1;Q5JVF3;Q5TC57;Q5TC58;Q9H7K1;Q9HBZ7;Q9NUK6;Q9NVY1;Q9NW44;Q9NWH3
PRCP	A8MU24;B2R7B7;B3KRK5;B5BU34;E9PIG4;E9PKN6;E9PL49;E9PL85;E9PLY4;E9PNF7;E9PNJ1;E9PQB5;E9PQN3;E9PR42;P42785				Kidney disease		Glomerular disease
PHLDA1	A1A4G9;Q15184;Q2TAN2;Q8WV24;Q9NZ17;R4GND3				Kidney disease
PIP4K2B	P78356;Q5U0E8;Q8TBP2
PIP5K1A	A2A5X0;A6PW56;A6PW57;A6PW58;A8K4Q0;B4DIN0;E9PSF8;Q99754;Q99755;Q99756				Kidney disease
PIN4	A8E0G6;B3KXM0;D6RFY5;F5H1P5;H0Y4T6;H0Y610;H0Y8P6;J3KMW3;Q0D2H3;Q3MHV0;Q52M21;Q5HYW6;Q6IRW4;Q9Y237
PLEKHM3	B9EKV2;C9J119;H7C0J9;Q6ZWE6;Q8WW68
PKP4	A0A0D9SF60;E7EMY7;E7EP40;E7EST6;E9PHJ1;H0YFB1;Q86W91;Q99569				Kidney disease
POTEM	A6NI47
PPM1G	O15355
PPP6C	B2R5V6;B7Z2W9;B7Z5K9;O00743;Q5T1S7;Q5U0A2;Q9UIC9				Kidney disease
PRDX4	A6NG45;A6NJJ0;H7C3T4;Q13162;Q6FHT3				Kidney disease
PRPF4	O43172;O43445;O43864;Q5T1M8;Q96DG2;Q96IK4
PSMD6	A8K2E0;C9J0E9;C9J7B7;E9PHI9;H7C531;Q15008;Q6UV22				Kidney disease
PSME2	A0A087X1Z3;H0YKU2;H0YLD2;H0YLG1;H0YM70;Q15129;Q9UL46				Kidney disease
RAB2A	B2R5W8;B4DMQ5;E9PKL7;H0YD31;H0YDL5;H7C125;P08886;P61019					Chronic kidney disease
RAF1	A0A0B4J1W9;B0LPH8;B2R5N3;H7C155;P04049;Q15278;Q9UC20			RAF1	Kidney disease
RAP1B	B2R5Z2;B4DQI8;B4DW74;B4DW94;B7ZB78;E7ESV4;F5GWU8;F5GX62;F5GYB5;F5GYH7;F5GZG1;F5H004;F5H077;F5H0B7;F5H0S2;F5H491;F5H4H0;F5H500;F5H6R7;F5H7Y6;F5H823;F8WBC0;P09526;P61224;Q502X3;Q5TZR4;Q6DCA1;Q6LES0				Kidney disease
RABGAP1	B5MCD9;B9A6L2;C9JGR5;Q05CW2;Q6ZMY1;Q9HA28;Q9P0E2;Q9UG67;Q9Y3P9
RBL2	A0A0A0MTM7;B7Z913;F5H837;J3KSF7;Q08999;Q15073;Q16084;Q8NE70;Q92812				Kidney disease	Chronic kidney disease
RECK	B2RNS1;O95980;Q5W0K6;Q8WX37	Trasmembrane peptide			Kidney disease	Chronic kidney disease
REEP5	B7Z332;B7Z510;B7Z681;D3DT04;E2QRG8;H0Y8J8;Q00765;Q04198;Q5QGT0;Q9BWH9	Trasmembrane peptide
ARHGAP17	A8K6M6;C9IZD3;I3L1S9;I3L3P1;I3L460;I3L4P0;I3L4P6;I3L4Y5;Q68EM7;Q6ZUS4;Q7Z2F2;Q8NDG2;Q96KS2;Q96KS3;Q96SS8;Q9BVF6;Q9H8U5;Q9NW54
RHOB	B2R692;P01121;P62745;Q5U0H6;Q7RTN5;Q7RTR9;Q9CUV7				Kidney disease
RRM1	E9PJ62;E9PL69;E9PP77;E9PRY9;H0YCY7;P23921;Q9UNN2				Kidney disease
RPL10L	Q8IUD1;Q96L21
RPL13	B4DLX3;F5H1S2;H3BTH3;H3BUK8;J3KS98;J3QSB4;P26373;Q3KQT8;Q567Q8;Q9BPX0				Kidney disease
RPL37A	C9J4Z3;E9PEL3;G5E9R3;M0R0A1;M0R2L6;P12751;P61513;Q6FGF5;Q6P4E4				Kidney disease	Chronic kidney disease
RPL7	A8K504;A8MUD9;C9JIJ5;C9JZ88;P18124;Q15289;Q3KQU0;Q5I0X1;Q6IBM9				Kidney disease
RPL9	P32969
MRPL28	A2IDC5;A2IDC6;A2IDC7;B2RCM4;D3DU46;Q13084;Q4TT37;Q4TT39;Q96S26;Q9BQD8;Q9BR04
POLR2L	P52436;P62875;Q6FHX3
POLR2C	H3BRR2;O15161;P19387
RRAS2	A0A0C4DGH2;B2R9Z3;B7Z5Z2;B7Z6C4;B7Z7H6;E9PK85;E9PQ87;E9PQC5;E9PQK5;P17082;P62070				Kidney disease
SLC35D3	B4DI58;Q5M8T2;Q5QNZ6;Q6NX71	Trasmembrane peptide
SLC6A14	Q5H942;Q9UN76	Trasmembrane peptide
SACS	B2REB0;H0Y6M8;O94835;Q5T9J5;Q5T9J7;Q5T9J8;Q68DF5;Q6MZR4;Q8NBF9;Q9NZJ4				Kidney disease		Glomerular disease	Prymary Glomerular disease
SEC16A	A0A0C4DH09;A1YCA4;F1T0I1;J3KNL6;O15027;Q4G0D7;Q5SXP0;Q5SXP1;Q8N347;Q8N9G1;Q96HP1;X6RGP5
SCRIB	H0YCG0;H0YDF9;Q14160;Q6P496;Q7Z5D1;Q8WWV8;Q96C69;Q96GG1				Kidney disease
SECTM1	B2R7H0;J3KS40;J3KSN0;J3KTR4;J3QKK2;J3QQU6;J3QR99;J3QRU5;O00466;Q8WVN6	Trasmembrane peptide			Kidney disease
SDCBP2	O95892;Q5W0X1;Q9BZ42;Q9H190;Q9H567;Q9NRY8
SF3A2	B2RBU1;D6W605;K7EMT0;O75245;Q15428
SF3B6	Q53TM1;Q9Y3B4
SHOC2	A8K9W8;B3KR23;O76063;Q5VZS8;Q5VZS9;Q9UQ13;X6RI37				Kidney disease
SMIM22	K7EIG5;K7EIH2;K7EJ46	Trasmembrane peptide
SNTA1	A8K7H9;B4DX40;E1P5N1;Q13424;Q16438
SNX2	B3KN44;B4DEK4;B7Z408;D6RBT1;D6RC15;O43650;O60749;P82862;Q53XK8;Q597H6;Q9BTS8
SLCO4A1	A0A0A0MT51;E1P5H9;Q96BD0;Q9H4T7;Q9H4T8;Q9H8P2;Q9NWX8;Q9UI35;Q9UIG7	Trasmembrane peptide
SOD3	M0R1V4;P08294;Q5U781;Q6FHA2				Kidney disease	Chronic kidney disease
SUPT20H	B4E2D5;C9JQS2;E7ER46;F6S7C4;H7C5F9;Q71RF3;Q8NEM7;Q9Y6A6;R4GND2				Kidney disease
SERPINB5	B2R6Y4;C9JLM5;P36952;Q6N0B4;Q8WW89				Kidney disease
SPTAN1	A0A0D9SF54;A0A0D9SFF6;A0A0D9SFH4;A0A0D9SGF6;Q13186;Q13813;Q15324;Q16606;Q59EF1;Q5VXV5;Q5VXV6;Q7Z6M5;Q9P0V0
SPRY4	A0A0C4DFS6;A4FVB2;A4FVB3;D6RB56;Q6QIX2;Q9C003;Q9C004				Kidney disease
SRPX2	B3KQT3;O60687;Q8WW85
STEAP3	A8K6E3;B8ZZX6;Q4VBR2;Q4ZG36;Q53SQ8;Q658P3;Q7Z389;Q86SF6;Q8NEW6;Q8TDP3;Q8TF03;Q9NVB5	Trasmembrane peptide			Kidney disease
STK25	A8K6Z3;A8K7D2;B7Z9K1;C9J232;C9J6L2;C9J8E8;C9JCC0;C9JDH9;C9JFA1;C9JIH8;C9JJV0;C9JN58;C9K0M6;E7EM58;H7C279;O00506;Q15522;Q5BJF1			YSK1	Kidney disease
TACC1	A0A0C4DGD3;A0A0C4DGD5;B2RBD9;B4E3H6;D3DSX6;E5RFM9;E5RI10;E5RIP3;E5RJG6;E5RJU4;E7ET87;E7EVI4;H0YAY0;H0YBT8;O75410;Q6Y687;Q86YG7;Q8IUJ2;Q8IUJ3;Q8IUJ4;Q8IZG2;Q8NEY7;Q9UPP9;R4GMT7
TAF10	A0A087WWP5;O00703;Q12962;Q13175;Q6FH13
TAP1	Q03518;Q16149;Q96CP4	Trasmembrane peptide			Kidney disease
CCT6A	A6NCD2;P40227;Q3KP28;Q75LP4;Q96S46
TNS3	B2RNV1;C9JHU5;C9JTD0;C9JUW5;C9JWN9;E9PCX8;H7BZ64;Q68CZ2;Q6IPQ2;Q8IZW7;Q8NAD0;Q96PE0;Q96S48				Kidney disease						IgA glomerulonephritis
TEX10	A0A0A0MSR3;B4DYV2;Q5T722;Q5T723;Q8NCN8;Q8TDY0;Q9NXF1
TNFAIP8	B3KMH1;B3KMI2;B7Z713;D6RCM8;E5RIJ3;J3KQT8;O95379;Q9P1Q1;Q9UER5;Q9UP47				Kidney disease	Chronic kidney disease
TMEM104	B4DKL7;J3QQK2;Q8NE00;Q8TEU1;Q9NT56;Q9NXH1	Trasmembrane peptide
TMEM40	C9JID5;H7BZY7;Q8NAL4;Q8WWA1;Q9NUZ4	Trasmembrane peptide
TOR1AIP2	A0A096LNM1;Q05BU2;Q8NFQ8;Q9H496	Trasmembrane peptide
TOP1	A8KA78;E1P5W3;O43256;P11387;Q12855;Q12856;Q15610;Q5TFY3;Q9UJN0				Kidney disease
TPST2	B1AHJ5;B1AHJ6;B1AHJ7;B1AHJ8;B1AHJ9;B1AHK0;B3KQA7;O60704;Q6FI98;Q9H0V4	Trasmembrane peptide
TRMT112	B2R539;F5GX77;F5GYQ2;F5GZZ7;J3KNG5;Q3MHC7;Q8N2Z4;Q9UI30
TRAK1	A0A087X0N0;A0A0D9SFL5;A0A0D9SGH2;C9JC32;E9PDS2;F8WDH2;H7C3T3;J3KNT7;Q63HR0;Q659B5;Q96B69;Q9UPV9
TRIM58	Q6B0H9;Q8NG06				Kidney disease	Chronic kidney disease
TSHZ1	H0YKA1;H0YN23;O60534;Q4LE29;Q53EU4;Q6ZSZ6
TSN	B7Z3X8;E9PGT1;H7C1D4;Q15631;Q5U0K7
UBE2Z	A6N8M6;A6NC60;D6RB11;H0Y9X8;I3L286;I3L3V3;I3L4C5;Q7L354;Q8TCM4;Q9H832;Q9H893				Kidney disease	Chronic kidney disease
UBQLN1	H0YDS0;H0YEZ9;Q5T6J5;Q5T6J9;Q8IXS9;Q8N2Q3;Q9H0T8;Q9H3R4;Q9HAZ5;Q9UMX0
ATP6V1B2	B2R5Z3;D3DSQ5;E5RGH6;H0YAT8;H0YC04;H0YC45;P21281;Q14544;Q15859;Q96IR0
FLT1	A3E342;A3E344;A8KA71;B0LPF1;B2BF46;B2BF47;B2BF48;B3FR89;B5A923;F5H5L6;H9N1E7;H9N1E8;O60722;P16057;P17948;Q12954	Trasmembrane peptide		FLT1	Kidney disease	Chronic kidney disease	Glomerular disease					Membranous Glomerulonephritis	Lupus nephritis
SORBS3	E5RIA0;E5RJP2;E7EQH0;H0YAU6;H0YAZ3;H0YB51;O60504;Q5BJE4;Q6NX54;Q96FY4;Q9UQE4
VPS25	B2R581;K7EKV4;K7ENE3;K7EP45;Q9BRG1
XPO4	F2Z2X4;Q5VUZ5;Q8N3V6;Q9C0E2;Q9H934
AZGP1	C9JEV0;D6W5T8;H7BZJ8;O60386;P25311;Q5XKQ4;Q8N4N0				Kidney disease	Chronic kidney disease	Glomerular disease						Lupus nephritis
ZBTB49	A8K936;D6RB16;D6RC96;D6RJ00;H0Y8P2;H0YAD4;Q32ML0;Q59FJ4;Q5EBN0;Q6ZSB9;Q8TB80
ZCWPW1	A8MVF5;B4DUQ2;C9JUV7;H7C4V9;Q8NA98;Q9BUD0;Q9H0M4;Q9NWF7
ZFAND5	A8K484;O76080;Q5QPB1
ZNF862	A0AUL8;C9JB70;O60290
HLA-B	O02956;O19555;O19625;O19692;O62917;O77933;O78180;P03989;P10317;P10318;P10319;P18465;P19373;P30461;P30467;P30485;P30487;P30497;P79496;Q08136;Q29661;Q29679;Q29693;Q29846;Q29925;Q29933;Q29961;Q5QT24;Q95392;Q9GIL3;Q9GIY5;Q9MY37;Q9MY93;Q9TP35;Q9TPS6	Trasmembrane peptide
HLA-C	O02865;O19676;O62879;O78091;O78178;O78202;P30499;P30500;P30510;Q29641;Q29862;Q29959;Q29960;Q29986;Q30192;Q9MY35;Q9MY74;Q9MYI3;Q9TNZ8;Q9TQJ5;Q9UQS9	Trasmembrane peptide
LRG1	P02750;Q8N4F5;Q96QZ4				Kidney disease
AAR2	A2A2Q9;E1P5S7;Q9H4F9;Q9P1P3;Q9UFK9;Q9Y312
ACSS2	A6NE90;B4DEH9;C9IYL0;C9J7L5;C9JXD9;C9JY31;F8WBQ7;F8WC73;F8WCJ4;F8WDJ9;Q5QPH2;Q5QPH3;Q8N238;Q96EL0;Q9NQP7;Q9NR19;Q9UJ15				Kidney disease
ACTG2	B2R7E7;B4E315;B8ZZJ2;C9JFL5;D6W5H8;E9PG30;F8WB63;F8WCH0;P12718;P63267;Q504R1;Q6FI22
ACTA1	A6NL76;P02568;P68133;P99020;Q5T8M9
AFAP1	A0A087X177;A8K442;B4DMU2;E9PDT7;Q59EY5;Q8N556;Q9HBY1				Kidney disease
ANO4	Q32M45;Q8NAJ0;Q8NB39;Q8NB53	Trasmembrane peptide
AP2S1	B2R4Z4;M0QYZ2;M0QZ21;M0R0N4;M0R1S0;O75977;P53680;Q6PK67;X6R390
APOL2	B0QYK7;B0QYK8;E9PM95;J3KQL8;O95915;Q59GW9;Q5TH96;Q969T6;Q9BQE5;Q9BT28;Q9UGT1;Q9UH10
ARL15	A0A087WUW9;A0A0B4J222;Q6IAD0;Q9NXU5;R4GN67
ARNT	A6NGV6;B2R9H1;C4AMA1;D6RDB3;E9PF75;F8WAP6;P27540;Q59ED4;Q5QP39;Q8NDC7				Kidney disease	Chronic kidney disease
C2orf49	B3KXN3;B4E2G9;C9J4K0;Q9BVC5
ATAD3A	A8MWZ0;B3KPB3;D2K8Q1;G3V1I6;H0Y2W2;Q5SV16;Q5SV23;Q8N275;Q96A50;Q9NVI7	Trasmembrane peptide
ATG3	C9JNW8;F8WDI0;Q6PKC5;Q9H6L9;Q9NT62
BCL2L13	A0A087WTL4;A0A087WW80;A0A087WX97;A0A0A0MR90;B3KPE7;E9PDD6;F2Z2C3;F6VJB4;H0Y3R5;Q96B37;Q96IB7;Q9BXK5;Q9BY01;Q9HC05;Q9UFE0;Q9UKN3	Trasmembrane peptide
B3GALT6	Q5T7M5;Q96L58	Trasmembrane peptide			Kidney disease
BST1	A6NC48;B2R6A2;H0Y8G4;H0Y984;H0Y9Q9;Q10588;Q1XII0;Q5U0K0;Q96EN3		CD157		Kidney disease	Chronic kidney disease
BTN2A1	B4DLP9;C9JNC3;E9PGR4;H7BYC3;H7C542;O00475;P78408;Q59EN4;Q7KYQ7;Q7KYR7;Q7Z386;Q96AV7;Q9NU62	Trasmembrane peptide			Kidney disease	Chronic kidney disease
C1QTNF1	A0A0C4DFP7;Q6ZMH6;Q96NF2;Q9BXJ1;Q9GZR4				Kidney disease
C1S	A0A087X232;B5MCV4;C9IZP8;C9JY52;D3DUT4;F5H7T4;F8WCZ6;H0Y5D1;P09871;Q9UCU7;Q9UCU8;Q9UCU9;Q9UCV0;Q9UCV1;Q9UCV2;Q9UCV3;Q9UCV4;Q9UCV5;Q9UM14					Chronic kidney disease			Primary Membranoproliferative Glomerulonephritis
SDF4	B1AME5;B1AME6;B2RDF1;B4DSM1;G3V1E2;H0Y3T6;Q53G52;Q53HQ9;Q8NBQ3;Q96AA1;Q9BRK5;Q9NZP7;Q9UN53
CACNA1B	B1AQK5;B1AQK6;B1AQK7;E9PDR3;F6RH32;H0Y7I8;Q00975	Trasmembrane peptide
AGBL3	B7Z827;F8W6Y5;F8W7R4;Q8NEM8;Q9H965
CCNYL1	C9IYB8;H7BZD2;H7C0P7;Q6NX60;Q8N7R7
CD48	A0A087X1S7;P09326;Q5U055;Q8MGR0	Trasmembrane peptide	CD48		Kidney disease	Chronic kidney disease							Lupus nephritis
CDCA2	E9PEI0;Q3SX74;Q4G0W0;Q5RKN0;Q69YH5;Q69YI4;Q6P464;Q8N7C1				Kidney disease
CDHR2	A1L3U4;A6NC80;D6REJ3;Q9BYE9;Q9NXP8	Trasmembrane peptide
CDKN1B	E7ES52;H7C2T1;P46527;Q16307;Q5U0H2;Q9BUS6				Kidney disease	Chronic kidney disease	Glomerular disease	Prymary Glomerular disease					Lupus nephritis
CDSN	B0S7V2;B0UYZ7;O43509;Q15517;Q5SQ85;Q5STD2;Q7LA70;Q7LA71;Q86Z04;Q8IZU4;Q8IZU5;Q8IZU6;Q8N5P3;Q95IF9;Q9NP52;Q9NPE0;Q9NPG5;Q9NRH4;Q9NRH5;Q9NRH6;Q9NRH7;Q9NRH8;Q9UBH8;Q9UIN6;Q9UIN7;Q9UIN8;Q9UIN9;Q9UIP0
CEMIP	H0YCE1;H0YL56;Q6L9J5;Q8WUJ3;Q9H1K5;Q9NPN9;Q9ULM1
CEP55	B2RDG8;H0Y432;Q32WF5;Q3MV20;Q53EZ4;Q5VY28;Q6N034;Q96H32;Q9NVS7				Kidney disease
STUB1	A2IDB9;H3BS86;H3BTA3;H3BUD0;O60526;Q969U2;Q9HBT1;Q9UNE7;V9GYH3
CHMP4C	B2RBZ1;Q96CF2
CHST15	A0A0D9SFZ3;O60338;O60474;Q7LFX5;Q86VM4	Trasmembrane peptide				Chronic kidney disease
CNP	C9K0L8;K7EN66;K7EQ27;K7ERC4;K7ERZ0;P09543				Kidney disease	Chronic kidney disease	Glomerular disease	Prymary Glomerular disease		Focal Segmental Glomerulosclerosis
CNOT1	A0A088AWQ2;A0A0E3D6M3;A5YKK6;B5MDN3;H3BMH0;H3BMZ2;H3BNB1;H3BPF1;H3BR89;H3BT18;H3BTH2;H3BU44;H3BUY8;H3BVC9;Q68DX7;Q7Z3K2;Q8IWB8;Q8TB53;Q9BVZ6;Q9UFR8;Q9UI27;Q9Y2L0
CNTN1	A8K0H9;A8K0Y3;F8VQW3;F8VUI8;F8VUI9;F8VX96;H0YIJ1;Q12860;Q12861;Q14030;Q7M4P0;Q8N466	Trasmembrane peptide			Kidney disease
COASY	B2RA78;B4DLU0;K7EN91;K7EP09;K7EPC2;K7EPT0;K7EQ60;K7ES73;K7ESK6;Q13057;Q6GS23;Q8NBM7;Q8NEW1;Q8WXD4;Q9NRM3
COPB1	D3DQX0;E9PKQ1;E9PP63;E9PP73;P53618;Q6GTT7;Q9NTK2;Q9UNW7
CORO7	B4DFD6;B4DL18;E7EP81;I3L0X8;I3L0Z7;I3L1G9;I3L1M1;I3L1T5;I3L1Z1;I3L212;I3L258;I3L2S7;I3L2Y6;I3L351;I3L359;I3L416;I3L423;I3L426;I3L442;I3L482;I3NI06;P57737;Q17RK4
CPNE3	A0A087WUS8;A0A087WXR6;A0A087WYQ3;A8KA47;E5RFT7;E5RHZ0;H0YB26;O75131;Q8IYA1
CPVL	A0A087WVP6;A0A087WXJ9;A4D1A4;C9J6L4;C9JI22;C9JLV0;C9JVI2;C9JZ94;H7C0X5;H7C218;Q6UX20;Q8NBL7;Q96AR7;Q9H3G5;Q9HB41				Kidney disease
CRLF3	A6NJF3;B2R8C3;J3KST8;J3QLS9;Q2MLY7;Q8IUI8;Q9UNI3;Q9Y6M8
CRNKL1	A0A0C4DGD7;A8K9T4;Q5JY64;Q5JY65;Q8WYI5;Q9BZI9;Q9BZJ0;Q9BZJ1;Q9BZJ2;Q9GZW7;Q9H8F8;Q9NQH5;Q9NYD8				Kidney disease	Chronic kidney disease
CSF2	P04141;Q14CE8;Q2VPI8;Q8NFI6				Kidney disease	Chronic kidney disease	Glomerular disease	Prymary Glomerular disease				Membranous Glomerulonephritis	Lupus nephritis
CSNK2B	B0UXA9;P07312;P13862;P67870;Q4VX47
COPS3	B2R683;B4DY81;C9JLV5;H7C3P9;J3KTQ1;J3QKR0;J3QL22;J3QS85;K7EJF9;K7ELN6;K7ES36;O43191;Q7LDR6;Q9UNS2				Kidney disease
SLC44A2	B2RBB1;B3KNH3;B4DFJ0;F2Q9D7;K7EMN3;K7EMR2;K7EPV6;K7ER17;K7ESF5;K7ESP7;Q658V1;Q658Z2;Q6PJV7;Q8IWA5;Q8N2F0;Q9NY68	Trasmembrane peptide
CTNNB1	A8K1L7;B4DGU4;C9IZ65;C9JV16;E7EMJ5;E7EV28;E9PDF9;P35222;Q8NEW9;Q8NI94;Q9H391				Kidney disease	Chronic kidney disease	Glomerular disease	Prymary Glomerular disease		Focal Segmental Glomerulosclerosis
CWC27	D6REK3;O60529;O60530;Q6UX04;Q96EM3
SPECC1	B4DHH0;B7WNS8;J3KRB9;J3KRD8;J3KRN9;J3KS18;J3KSG2;J3KTH6;J3KTI9;J3QKL1;J3QQM0;J3QRQ9;J3QS22;J3QSD6;Q5IBP1;Q5IBP2;Q5IBP3;Q5IBP4;Q5M772;Q5M773;Q5M774;Q5M775;Q86XT8;Q8N4U4;Q8WU84;Q9HCQ3				Kidney disease
DCTN3	A0A0A0MRV8;A6NII7;B2RBM5;O75935;Q5T1I5;Q5T1I7;Q5T8G3;Q9BPU8;X6RA56;X6RCK5;X6RLR1				Kidney disease					Focal Segmental Glomerulosclerosis
DDX49	E7ENA0;M0QXD4;M0QZC0;M0R0K1;M0R1S3;Q53FJ1;Q9BVQ8;Q9Y6V7
DEFA1	P11479;P59665;Q14125;Q6EZF6				Kidney disease						IgA glomerulonephritis
HSD17B4	B4DNV1;B4DVS5;E7EPL9;E7ER27;E7ET17;E7EUW6;E7EWE5;E9PB82;F5HE57;G5E9S2;P51659				Kidney disease		Glomerular disease	Prymary Glomerular disease
SORD	B2R655;B7Z3A6;H0YKB3;H0YLA4;J3JZZ5;Q00796;Q16682;Q9UMD6				Kidney disease
DIP2B	H0YIU5;Q6B011;Q8N1L5;Q8NB38;Q9P265
DKK3	A8K1I2;D3DQW1;E9PHY3;E9PKK9;E9PKW6;F6SYF8;Q9UBP4;Q9ULB7				Kidney disease	Chronic kidney disease
DMBT1	A6NDG4;A6NDJ5;A8E4R5;B1ARE7;B1ARE8;B1ARE9;B1ARF0;B7Z8Y2;F8WEF7;Q59EX0;Q5JR26;Q6MZN4;Q96DU4;Q9UGM2;Q9UGM3;Q9UJ57;Q9UKJ4;Q9Y211;Q9Y4V9				Kidney disease
DSC1	Q08554;Q9HB01	Trasmembrane peptide
DNAH7	B8ZZX8;C9JUY3;H7C362;O00433;O95492;Q4G152;Q53QX7;Q53S64;Q53T02;Q68CY5;Q8N1Z2;Q8WXX0;Q9UMS3;Q9Y2F3
DYNLL2	B2R5B4;Q96FJ2
EBNA1BP2	H7C2Q8;Q96A66;Q99848
TSFM	B4E391;C9JG32;C9JT21;F5H2T7;F8VPA7;F8VS27;F8WCK2;P43897;Q561V7;Q8TBC2;Q9UQK0				Kidney disease	Chronic kidney disease
EML5	B9EK59;H0YJ79;H0YJS1;H0YJX1;Q05BV3;Q5H9N6;Q6UYC9;Q6ZRP3;Q6ZT03
ENPP1	E9PE72;P22413;Q5T9R6;Q9NPZ3;Q9P1P6;Q9UP61;Q9Y6K3	Trasmembrane peptide			Kidney disease	Chronic kidney disease
EXOC7	A0A0A0MRE1;A0A0A0MSB8;B4DJ07;B5MC69;B5MCY9;B8XXP2;C9JKC2;C9JME6;K7ENP8;K7ERQ5;Q8ND93;Q8WV91;Q96FF0;Q9H8C3;Q9H9X3;Q9HA32;Q9UPT5
EXOSC7	Q15024;Q96E72
FARP1	C9JME2;H0Y783;M0QXT1;M0QYB0;M0R262;Q5JVI9;Q6IQ29;Q9Y4F1				Kidney disease
FCN3	O75636;Q6IBJ5;Q8WW86				Kidney disease	Chronic kidney disease							Lupus nephritis
FGF19	O95750				Kidney disease	Chronic kidney disease
FGF2	A0A087WUF6;A4LBB8;O00527;P09038;P78443;Q16443;Q5PY50;Q7KZ11;Q7KZ72;Q9UC54;Q9UCS5;Q9UCS6				Kidney disease	Chronic kidney disease	Glomerular disease			Focal Segmental Glomerulosclerosis		Membranous Glomerulonephritis	Lupus nephritis
FGR	D3DPL7;P09769;Q5TGY6;Q9UIQ3			FGR	Kidney disease	Chronic kidney disease
FLVCR1	H7C3Z2;Q1HE16;Q86XY9;Q9NVR9;Q9Y5Y0	Trasmembrane peptide
FNTA	A6NJW0;B3KVN2;E9PK84;E9PN85;E9PPM9;E9PQP6;H0YCW1;P49354;Q53XJ9;Q9UDC1				Kidney disease		Glomerular disease	Prymary Glomerular disease		Focal Segmental Glomerulosclerosis
ZFPM1	A0A087WWQ0;A0A087WZP1;A0A087X1H8;Q8IX07				Kidney disease
FXR1	A8K9B8;B4DXZ6;C9IZ22;C9J5B4;C9JAJ4;C9JY20;C9JYQ6;C9JZE0;E7EU85;E9PFF5;H7C4S4;P51114;Q7Z450;Q8N6R8
GABPA	Q06546;Q12939				Kidney disease
GDF3	Q8NEJ4;Q9NR23				Kidney disease
PAPD4	D6RAF2;Q6PIY7;Q86WZ2;Q8N927
GLS	B7Z509;B8ZZA8;B8ZZC5;C9JIJ6;H7BZD1;H7C201;O94925;Q9UL05;Q9UL06;Q9UL07;Q9UN40				Kidney disease
GLYR1	B4DL47;C9JJ40;C9JJ60;K7EK70;K7ELL0;K7EMM8;K7EPU6;K7EQB2;Q49A26;Q5U632;Q6P1Q2;Q6V3W7;Q9BTI1;Q9BXK2
GNA15	E9KL40;E9KL47;K7EP74;O75247;P30679;Q53XK2				Kidney disease	Chronic kidney disease
GNAI2	B3KTZ0;B4DYA0;B4E2X5;F8WBG4;F8WE78;P04899;Q6B6N3;Q8IZ71
GPC4	B2R6J7;B4E2C0;O75487;Q6ZMA6;Q96L43;Q9NU08;Q9UJN1;Q9UPD9	Trasmembrane peptide			Kidney disease
GRIPAP1	A0A075B793;A0A087WT45;A0A087WV84;A0A087WW92;A0A087WWF2;A0A087WXA6;A0A087WZF5;A6NL78;Q3MJ75;Q4V327;Q4V328;Q4V330;Q5HYG1;Q6N046;Q96DH8;Q9NQ43;Q9ULQ3
HIST1H2AA	Q96QV6
HSPA12B	D3DVX7;Q2TAK3;Q5JX83;Q96MM6;Q9BR52
EIF2S3	B5BTZ4;H7BZU1;P41091
IL17D	A0A087WW17;A0A087WWZ4;B1AM69;Q8TAD2				Kidney disease		Glomerular disease	Prymary Glomerular disease				Membranous Glomerulonephritis	Lupus nephritis
IRS4	O14654				Kidney disease
IST1	A8KAH5;E9PF00;F5GXM3;H3BMU1;H3BPP6;H3BQ38;H3BQF7;H3BRE2;H3BUI0;J3KR23;J3QLU7;J3QQP8;P53990;Q3SYM4;Q9BQ81;Q9BWN2
JUND	P17535;Q53EK9;U3KPR5
KIAA0513	B4DSS5;D3DUM2;H3BMU3;H3BNA7;O60268;Q8N6G0
KRT18	F8VZY9;P05783;Q53G38;Q5U0N8;Q9BW26				Kidney disease	Chronic kidney disease
KIAA2013	Q5JXC1;Q8IVF8;Q8IYS2;Q8NDI7;Q9BSY1	Trasmembrane peptide
KRT74	B5MD61;F8W1S1;Q7RTS7;Q86Y45				Kidney disease	Chronic kidney disease
CSNK1D	A2I2P2;B4DLF1;H0Y2N6;H7BYT1;J3KRM8;J3KRS6;J3QQI9;J3QQU8;J3QS70;P48730;Q96KZ6;Q9BTN5			CK1d
KIF2A	A5YM42;A5YM54;B4DY54;D3DW97;D6R9M0;D6RD93;E9PB70;H0Y8H2;O00139;Q7Z5I3;Q8N5Q7				Kidney disease	Chronic kidney disease
KIF5B	A0AVB2;P33176;Q5VZ85				Kidney disease
KLK8	A0A0A0MQY9;M0R231;M0R390;O60259;Q5V9X1;Q5V9X2;Q8IW69;Q9HCB3;Q9NR68;Q9NR69;Q9UIL9;Q9UQ47				Kidney disease
PRKD2	B4DTS2;M0QXC6;M0QZ82;M0QZC2;M0QZW1;M0R012;M0R2R2;M0R2Z8;M0R346;Q8NCK8;Q8TB08;Q9BZL6;Q9P0T6;Q9Y3X8			PKD2	Kidney disease	Chronic kidney disease
PRKCZ	A8K4N0;A8MU64;B7Z2J7;D6RAN5;D6RAU1;D6RBD4;D6RC84;D6RCN4;D6RD31;D6RDM0;D6REZ8;D6RG01;D6RGG1;D6RJG4;E9PBE1;E9PCW2;F2Z2H9;F2Z3C5;J3KRP7;Q05513;Q15207;Q5SYT5;Q969S4			PKCz	Kidney disease
KRIT1	A0A0B4J2C7;A0A0C4DG23;A6NNU0;C9J3W7;C9J718;C9JBN7;C9JD43;C9JD81;C9JEW7;C9JF32;C9JI47;C9JIY2;C9JJM9;C9JSG7;C9JXI9;O00522;O43894;Q506L6;Q6U276;Q75N19;Q9H180;Q9H264;Q9HAX5
LAS1L	A9X410;Q5JXQ0;Q8TEN5;Q9H9V5;Q9Y4W2;R4GNF7
LIN7C	G3V1D4;Q9NUP9				Kidney disease		Glomerular disease	Prymary Glomerular disease	Primary Membranoproliferative Glomerulonephritis
PPFIBP2	B7Z433;E9PI79;E9PIK8;E9PJA0;E9PK17;E9PK77;E9PMH3;E9PMN3;E9PP16;E9PPA9;H0YDJ2;H0YDM0;H0YET1;O75337;Q8ND30;Q8WW26
LTA4H	B4DEH5;B4DNQ9;F8VV40;P09960;Q6IAT6;Q9UCT7				Kidney disease
LUC7L	A8MYV2;B8ZZ08;B8ZZ09;B8ZZ10;B8ZZ12;B8ZZ13;F2Z322;F8WBC1;H7C2U4;Q96S32;Q9NPH4;Q9NQ29
LYST	A0A0A0MRZ6;H7C4F5;O43274;Q5T2U9;Q96TD7;Q96TD8;Q99698;Q99709;Q9H133				Kidney disease	Chronic kidney disease
MAP1S	B4DH53;M0QX37;M0QXE8;M0QXK6;M0QXQ9;M0QY41;M0QYI5;M0QZ50;M0R1J2;M0R1M7;Q27QB1;Q66K74;Q6NXF1;Q8N3L8;Q8N3W5;Q8NI88;Q96H94;Q96IT4;Q96SP8;Q9BRC6;Q9H928;Q9NVK7				Kidney disease
MARK2	A0A0A6YYS3;E7ETY4;E9PC69;F5H4F6;F5H4J8;F5H6N2;F6UPU4;Q15449;Q15524;Q5DNC5;Q5XGA3;Q68A18;Q7KZI7;Q96HB3;Q96RG0			MARK2	Kidney disease		Glomerular disease	Prymary Glomerular disease		Focal Segmental Glomerulosclerosis	IgA glomerulonephritis
MEMO1	B4DLS0;B5MCI6;C9JSD7;D6W575;Q5R2V8;Q5R2V9;Q6NSL5;Q9Y316
IMMT	A0A087WYS0;B1H0U5;B2R5N6;B9A067;C9J406;D6RAW4;H7C463;Q14539;Q15092;Q16891;Q68D41;Q69HW5;Q6IBL0;Q7Z3X1;Q8TAJ5;Q9P0V2	Trasmembrane peptide			Kidney disease
MISP	Q8IVT2
MMGT1	B2R625;B4DIY3;D3DWG7;Q5JPP7;Q8N4V1	Trasmembrane peptide
MARCKSL1	D3DPQ0;P49006;Q5TEE6;Q6NXS5				Kidney disease	Chronic kidney disease
MYO18A	A0A0D9SFK2;E9PN42;H0YEV9;K7EKB3;Q5H9U3;Q5W9F9;Q5W9G1;Q8IXP8;Q92614
MYCBPAP	A6NHJ3;C9JXR6;C9JZX1;H0Y7R1;H7C0Z8;K7EJ23;K7EJV4;K7EKR6;Q8TBZ2;Q8TDV8;Q9H0K0				Kidney disease
MYOZ2	O43415;Q9HB92;Q9NPC6
POR	C9JDE2;C9JQ78;C9JU80;E7EMD0;E7EWU0;H0Y4R2;P16435;Q16455;Q197M5;Q8N181;Q9H3M8;Q9UDT3	Trasmembrane peptide			Kidney disease	Chronic kidney disease							Lupus nephritis
NFE2L3	Q6NUS0;Q7Z498;Q86UJ4;Q86VR5;Q9UQA4;Q9Y4A8;U3KQ19
NEFM	B4DGN2;E7EMV2;E7ESP9;E9PBF7;P07197;Q4QRK6				Kidney disease
NOD1	A0A0A6YYS7;B4DTU3;C9J8X8;F6XAF2;G3XAL1;Q549U4;Q7Z2K1;Q8IWF5;Q9Y239				Kidney disease	Chronic kidney disease
NOMO3	P69849	Trasmembrane peptide
NPLOC4	A0A0D9SFI9;I3L0W3;I3L281;I3L283;I3L3I1;I3L4S2;I3L4U9;K7EJN1;Q8N3J1;Q8TAT6;Q9H8V2;Q9H964;Q9NWR5;Q9P229
DKFZp566H1924;NPTN	B2RAL7;B7Z4D3;B7ZLL2;H3BQ94;H3BU51;Q17R52;Q59EJ9;Q6NVX7;Q9UFM8;Q9Y639;Q9Y640	Trasmembrane peptide				Chronic kidney disease
OCRL	A6NKI1;A8KAP2;B7ZLX2;O60800;Q01968;Q15684;Q15774;Q4VY09;Q4VY10;Q5JQF1;Q5JQF2;Q9UJG5;Q9UMA5				Kidney disease	Chronic kidney disease	Glomerular disease
OPA1	A8MXB6;C9JMB8;C9JY58;D3DNW4;E5KLJ5;E5KLJ6;E5KLJ9;E5KLK1;H7C141;H7C321;H7C3G2;O60313	Trasmembrane peptide			Kidney disease		Glomerular disease	Prymary Glomerular disease
PAN3	A0A0C4DFZ9;A0N0X1;A1A4Y8;A1A4Y9;B1ALF1;B7Z3W7;Q0D2P2;Q58A45;Q5HYG6;Q5T515;Q5T516;Q5TBA0;Q76E13;Q8NBA6			PAN3		Chronic kidney disease
PCDH7	A0A087X0C9;A0A087X2C4;H0YAH0;O60245;O60246;O60247;Q4W5C4	Trasmembrane peptide			Kidney disease
PCIF1	A0A087WWZ2;E1P5P1;Q54AB9;Q9H4Z3;Q9NT85
PDCD4	B2RCV4;B5ME91;O15501;Q53EL6;Q5VZS6;Q5VZS7;Q6PJI5;Q8TAR5;Q99834				Kidney disease
PDPR	A7E298;A8K8Y7;A8MT40;B3KSE1;B7ZAR9;H3BQG3;H3BRS5;H3BU60;H3BUH3;H3BV59;Q6AI20;Q6AWC9;Q8NCN5
PGRMC1	B7Z1L3;O00264;Q9UGJ9	Trasmembrane peptide			Kidney disease	Chronic kidney disease	Glomerular disease	Prymary Glomerular disease
BGN	C9JKG1;D3DWU3;P13247;P21810				Kidney disease		Glomerular disease	Prymary Glomerular disease		Focal Segmental Glomerulosclerosis			Lupus nephritis
PITPNB	A0A0A0MSW4;B3KYB6;B3KYB7;B3KYB8;B7Z7Q0;P48739;Q8N5W1
PLXNA2	A2RTX9;B2RMX7;O75051;Q6UX61;Q96GN9;Q9BRL1;Q9UIW1	Trasmembrane peptide
ALPPL2	A0A087X0P5;A8KAF2;P10696;Q16727;Q53S81;Q96CM1
PPIB	A8K534;P23284;Q6IBH5;Q9BVK5				Kidney disease
PRKDC	F5GX40;H0YG84;P78527;P78528;Q13327;Q13337;Q14175;Q59H99;Q7Z611;Q96SE6;Q9UME3			DNAPK	Kidney disease		Glomerular disease	Prymary Glomerular disease	Primary Membranoproliferative Glomerulonephritis	Focal Segmental Glomerulosclerosis
RAB37	A8MSP2;A8MTC6;A8MXF5;A8MYT0;A8MZI4;B7Z3L0;Q8IWA7;Q96AX2				Kidney disease
RBM4	B3KUN0;B4E1U0;D6R9K7;E7EQS3;E9PB51;J3QRR5;O02916;Q4VC48;Q6P1P2;Q8WU85;Q9BWF3
ATP6AP2	B7Z9I3;H0Y750;H7C240;H7C3E1;O75787;Q5QTQ7;Q6T7F5;Q8NBP3;Q8NG15;Q96FV6;Q96LB5;Q9H2P8;Q9UG89	Trasmembrane peptide			Kidney disease	Chronic kidney disease				Focal Segmental Glomerulosclerosis
RFC3	A0A087X270;C9JU95;O15252;P40938;Q5W0E8
ARHGAP1	D3DQQ6;E9PNR6;H0YE29;Q07960				Kidney disease		Glomerular disease	Prymary Glomerular disease		Focal Segmental Glomerulosclerosis
ARHGAP18	E1P575;Q58EZ3;Q6P679;Q6PJD7;Q8N392;Q96S64
RPL18	A0A075B7A0;F8VUA6;F8VWC5;F8VXR6;F8VYV2;G3V203;H0YHA7;J3QQ67;Q07020;Q8WTZ6				Kidney disease
RPL26	B2R4F0;D3DTR8;J3KS10;J3KSS0;J3KTJ8;J3QQV1;J3QRC4;J3QRI7;P61254;Q02877;Q6IPY2
RPL27	K7ELC7;K7EQQ9;K7ERY7;P08526;P61353;Q4G0A9				Kidney disease
MRPL20	B2RE41;B7Z746;I3L2X1;Q9BYC9
RNF114	A0A096LNN8;A0A096LNT1;A0A096LNV3;A0A096LP02;A0A096LPF9;B2RDQ9;B4DWY5;E1P627;Q6N0B0;Q9Y508				Kidney disease
HNRNPA1	A8K4Z8;F8VTQ5;F8VYN5;F8VZ49;F8W646;F8W6I7;H0YH80;P09651;Q3MIB7;Q6PJZ7				Kidney disease	Chronic kidney disease
RAPGEF1	H0Y4V2;H0Y6R4;Q13905;Q5JUE4;Q5JUE9;Q68DL3;Q8IV73								Primary Membranoproliferative Glomerulonephritis
RPP30	B2R799;E9PB02;P78346;Q5VU10;Q5VU11
RPS15	A0A0B4J2B4;A5D8V9;K7EJ78;K7ELC2;K7EM56;K7EQJ5;P11174;P62841;Q3KRA1;Q9UDC2;S4R417;S4R456
SLC22A12	B7WPG1;G3XAN7;Q19PF7;Q19PF8;Q19PF9;Q19PG0;Q6UXW3;Q96DT2;Q96S37	Trasmembrane peptide			Kidney disease	Chronic kidney disease			Primary Membranoproliferative Glomerulonephritis
SLC35B2	A0A0A0MS46;B4DDM2;B4DDU9;F5H7Y9;Q2VY06;Q53GA3;Q5T9W1;Q5T9W2;Q7Z2G3;Q8NBK6;Q8TB61;Q96AR6	Trasmembrane peptide
SLC35E1	A0A0A0MSG4;A0A0C4DGZ3;C9JK45;H7C1I0;Q8NBQ2;Q96JV7;Q96K37	Trasmembrane peptide
SLC6A15	A8K592;B7Z2P7;E7ESJ5;F8VSG1;F8VX16;F8WJN6;Q9H2J7;Q9H9F5;S4R439	Trasmembrane peptide
SLC5A1	B2R7E2;B7Z4Q9;B7ZA69;P13866	Trasmembrane peptide			Kidney disease	Chronic kidney disease
SERINC1	B3KY69;E1P565;O75655;Q7Z2F5;Q8TAG1;Q9NRX5;Q9NTH8;Q9ULG7	Trasmembrane peptide				Chronic kidney disease
SERF2	A6NL45;B5MCG1;B8ZZY7;B9A026;B9A031;C9JQZ0;F8WBN3;F8WBV6;O75918;O88891;P84101;Q9BZH7
SETD4	A8MTS1;B4DT14;C9J256;C9JIU9;C9JPA1;C9JWV5;C9JYV0;D3DSG2;D3DSG4;Q8NE19;Q9BU46;Q9NVD3
SF3A3	D3DPT5;Q12874;Q15460;Q5VT87
SH3BP4	C9JED2;C9JF25;C9JRG1;C9JWW6;O95082;Q309A3;Q53QD0;Q53TD1;Q9P0V3				Kidney disease	Chronic kidney disease	Glomerular disease	Prymary Glomerular disease					Lupus nephritis
SH3BGRL	O75368;Q3SYL1;Q5JT50;Q6FIE8;Q9H0N8
SMIM24	B9EJF4;K7EKM7;O75264;Q9P059	Trasmembrane peptide
SKOR2	A0A087X0E6;Q2VWA4
SLC9A9	A6NMQ9;C9IZP1;F8WF83;Q3LIC2;Q5JPI6;Q5WA58;Q8IVB4;Q8NAB9	Trasmembrane peptide			Kidney disease
SLTM	A8K5V8;B2RTX3;H0YKH2;H0YKU6;H0YL55;H0YLE6;H0YLW7;H0YMM0;H0YMR6;H0YMW8;H0YNF3;H7BXE3;H7C3F4;Q2VPK7;Q52MB3;Q658J7;Q6ZNF2;Q86TK6;Q9H7C3;Q9H8U9;Q9NWH9					Chronic kidney disease
SNX1	A6NM19;A8K6T7;H0Y2M5;H0YK42;H0YK43;H0YK58;H0YKD5;H0YKL5;H0YKT3;J3KPH4;O60750;O60751;Q13596;Q6ZRJ8
SLCO4C1	Q6ZQN7;Q86UG5	Trasmembrane peptide				Chronic kidney disease
SPG21	B4DW44;H0YKB0;H0YKM6;H0YLD7;H0YLT5;H0YLW1;H0YMB7;H0YML6;H3BRR0;Q6ZMB6;Q9NZD8
SPRR3	A5YKK8;B1AN48;B2R4G8;D3DV32;O75597;Q4ZGI7;Q5T525;Q8NET7;Q9UBC9;Q9UDG3				Kidney disease
SPTB	H0YJE6;P11277;Q15510;Q15519				Kidney disease		Glomerular disease	Prymary Glomerular disease
SPTBN2	A4QPE4;E9PJZ2;O14872;O14873;O15020
SRPK1	B4DS61;D6RB98;D6RBF8;D6RBM8;D6RDZ3;H0Y932;H3BLV9;Q12890;Q5R363;Q5R364;Q5R365;Q8IY12;Q96SB4			SRPK1	Kidney disease
STARD9	H3BMX7;H3BN21;Q68DG2;Q6AI01;Q6ZWK0;Q9P2P6;Q9UF70
STEAP4	C9JS50;Q658Q9;Q687X4;Q687X5;Q8WWB0;Q9H5R1	Trasmembrane peptide			Kidney disease	Chronic kidney disease
STRA6	A8K7F1;B7Z5M9;B7Z862;D3DW54;F5GYI8;I3L0M6;I3L1C7;I3L1G8;I3L2B6;I3NI08;J3KQI6;Q6PJF8;Q71RB9;Q7L9G1;Q7Z3U9;Q8TB21;Q9BX78;Q9BX79;Q9H9U8	Trasmembrane peptide			Kidney disease
SUCNR1	A8K305;Q8TDQ8;Q9BXA5	Trasmembrane peptide			Kidney disease				Primary Membranoproliferative Glomerulonephritis
MARS	B3KVK7;F5H2V6;F8VPL7;F8VS26;F8VZZ9;F8W0M7;F8W0S4;H0YHL6;H0YHV5;H0YI27;H0YI94;H0YIC2;H0YIP0;P56192;Q14895;Q53H14;Q96A15;Q96BZ0;Q9NSE0
MARS2	A0AVC3;Q76E79;Q8IW62;Q8N7N4;Q96GW9
TAF4	A6NGD9;O00268;Q5TBP6;Q99721;Q9BR40;Q9BX42;V9GY03;V9GY14				Kidney disease	Chronic kidney disease
CCT2	A8K402;B5BTY7;B7Z243;B7Z7K4;B7ZAT2;F5GWF6;F8VQ14;P78371;Q14D36;Q6IAT3				Kidney disease
TNS4	A6NMJ7;J3QLA4;Q71RB7;Q8IZW8;Q8WV64;Q96JV4
SERPINA7	D3DUX1;P05543				Kidney disease	Chronic kidney disease	Glomerular disease
TIGD4	Q8IY51;Q96LP5
TIPRL	B2R8V3;O75663;Q5HYB2;Q8IZ86
TMEM256	K7ERL9;Q8N2U0	Trasmembrane peptide
TMEM55A	B2R9H4;E5RFT4;E5RIP9;E5RIY0;E5RJC2;Q68CU2;Q8N4L2	Trasmembrane peptide				Chronic kidney disease
TM7SF3	B3KMZ3;F5GWC3;F5GXE1;F5GY35;F5GY59;F5H3K5;F5H4T1;F5H587;F5H7C5;H0YFM3;H0YFT0;H0YFW7;H0YGR1;H0YH23;Q9NS93;Q9NUS4	Trasmembrane peptide
TMED1	K7EIN4;K7EIR1;K7EQ63;K7ER03;K7ERK5;K7ES06;Q13445	Trasmembrane peptide
TOR4A	A2BFA4;Q9NXH8	Trasmembrane peptide
ALS2CR3;TRAK2	A0A087WZ79;E7EV21;O60296;Q53RS6;Q8WVH7;Q96NS2;Q9C0K5;Q9C0K6					Chronic kidney disease
UCHL3	A0A087WTB8;B2R970;P15374;Q5TBK7;Q5TBK8;Q6IBE9				Kidney disease
UMPS	B5LY68;B5LY72;E9PFD2;F2Z303;F2Z3P2;F8WDG4;O00758;O00759;O00760;P11172;Q16862;Q9H3Q2;Q9UG49
UPK3A	B0QY25;O60261;O75631;Q32N05;Q5TII6	Trasmembrane peptide			Kidney disease				Primary Membranoproliferative Glomerulonephritis
ATP6V0B	D3DPY5;E9PKB6;E9PMR1;E9PNL3;E9PNU0;H0YCC5;Q6IB32;Q99437	Trasmembrane peptide
VMP1	B4DVV9;K7EK01;K7EL46;K7EL74;K7EL93;K7ELS2;K7EM96;K7EMI0;K7EMN6;K7ENU2;K7EPE7;Q96GC9;Q9H0P4;Q9P089	Trasmembrane peptide			Kidney disease
VPS37B	F5H1F6;F5H4M0;Q9H9H4
VPS41	C9J2U9;C9J3F8;C9JU58;C9JZ11;E9PF36;H7BXH3;H7BZX6;H7C0K2;P49754;Q86TP8;Q99851;Q99852
VPS51	E9PJ36;E9PKE5;E9PKX7;E9PMB6;E9PQD5;E9PQN6;E9PRV0;H0YCB7;H0YDX9;H0YEE1;Q6PJV5;Q7L8A6;Q8WZ35;Q96DF4;Q96GR3;Q9UID3				Kidney disease	Chronic kidney disease
WBSCR28	Q6UE04;Q6UE05;Q8NHP4	Trasmembrane peptide
WDR61	D3DW84;H0YL19;H0YLA1;H0YM76;H0YMF9;H0YN81;H3BQA8;Q6IA22;Q7Z4X4;Q9GZS3
DKFZp434B156;WDR92	H7C389;Q8ND98;Q96CR6;Q96MX6
XPNPEP1	A8K071;G5E9Y2;G8JLB2;O15250;Q53EX6;Q5T6H2;Q5T6H3;Q5T6H7;Q8N3Q0;Q96D23;Q9NQW7				Kidney disease		Glomerular disease	Prymary Glomerular disease		Focal Segmental Glomerulosclerosis
ZBTB7A	D6W619;O00456;O95365;Q14D41;Q5XG86				Kidney disease
ZNF169	A2AGP5;A8K127;Q14929;Q5SR55;Q6PI28;Q7Z761;S4R440
ZNF451	D6RAS1;D6RAV4;D6RB93;D6REC5;D6RIA1;E9PH99;Q5VVE8;Q5VVE9;Q5VVF0;Q5VVF1;Q86YE4;Q8N380;Q8TD15;Q9C0G1;Q9NQM1;Q9Y4E5
ZNF516	A0A087WUJ4;F5H2K2;H0YH41;Q92618
TJP2	A2A3H9;B1AN85;B1AN86;B7Z2R8;B7Z7T6;F5H301;F5H886;Q15883;Q5VXL0;Q5VXL1;Q8N756;Q8NI14;Q99839;Q9UDY0;Q9UDY1;Q9UDY2;U3KQJ2				Kidney disease
HLA-B	P10320;P30481;P30482;P79524;Q29850;Q5RIP1;Q860I4;Q861B5;Q9BCM7;Q9MYC3;Q9UQS8	Trasmembrane peptide
HLA-C	O02864;O02866;O02958;O62888;O78067;O78072;O78090;O78149;O78165;P30504;P30505;P30506;P30507;Q07000;Q29643;Q29864;Q29921;Q29991;Q31605;Q95604;Q9BD28;Q9GJ33;Q9MY30;Q9MY49;Q9TNN7;Q9TPV8;Q9TPX2;Q9UM42
PRKAA1	A8MTQ6;B2R7E1;O00286;Q13131;Q5D0E1;Q86VS1;Q96E92;Q9UNQ4			AMPKa1	Kidney disease		Glomerular disease	Prymary Glomerular disease
ACTN4	A4K467;D6PXK4;F5GXS2;H7C144;K7EJH8;K7EP19;O43707;O76048				Kidney disease	Chronic kidney disease	Glomerular disease	Prymary Glomerular disease	Primary Membranoproliferative Glomerulonephritis	Focal Segmental Glomerulosclerosis		Membranous Glomerulonephritis	Lupus nephritis
ADCY9	A7E2V5;A7E2X2;D3DUD1;I3L300;I3L342;I3NI20;O60273;O60503;Q4ZHT9;Q4ZIR5;Q9BWT4;Q9UGP2	Trasmembrane peptide			Kidney disease
ADIRF	Q15847;Q5TBU2
AKT1	A0A087WY56;B2RAM5;B7Z5R1;G3V2I6;G3V3K5;G3V3X1;G3V4I6;P31749;Q9BWB6			AKT1	Kidney disease	Chronic kidney disease			Primary Membranoproliferative Glomerulonephritis	Focal Segmental Glomerulosclerosis			Lupus nephritis
PRMT1	A0A087X1W2;B4E3C3;E9PI83;E9PIE2;E9PIX6;E9PKG1;E9PMW9;E9PMZ2;E9PNR9;E9PQ98;G5E9B6;H0YDE4;H7C2I1;Q15529;Q2VP93;Q6LEU5;Q8WUW5;Q99872;Q99873;Q99874;Q9NZ04;Q9NZ05;Q9NZ06				Kidney disease
ANKRD11	A0A087WTN8;H0Y2U4;H0Y3E3;H3BNU4;H3BVB8;Q6NTG1;Q6QMF8;Q6UB99
ANTXR1	A8K7U8;H0YC24;J7K7G4;J7KF88;Q4ZFV6;Q53QD8;Q96P02;Q9H6X2;Q9NVP3	Trasmembrane peptide			Kidney disease	Chronic kidney disease
AP2A2	E9PNC4;E9PPY8;E9PPZ3;E9PQP4;E9PR62;E9PS94;H0YDE9;H0YEG0;O75403;O94973;Q53ET1;Q96SI8
AP5B1	A1L0S6;H6WUK2;Q0D2Q2;Q2VPB7;Q8N3J7;Q8WYH6				Kidney disease	Chronic kidney disease
APOC2	C0JYY4;P02655;Q6P163;Q9BS39;Q9UDE3;Q9UNK3;V9GYJ8;V9GZ01				Kidney disease	Chronic kidney disease
ARL6IP1	B7Z6S5;B7Z791;F5GXP4;H3BPJ2;H3BS91;H3BTX6;Q15041	Trasmembrane peptide
ARL1	B4DWW1;B4DZG7;F8VP63;F8VP99;F8VYN9;F8W1Z8;P40616;P80417;Q53XB1
ARMC9	A0A087X1I8;C9J535;C9JW07;H7BZA2;H7BZY2;H7C2P6;H7C3U7;Q53TI3;Q6P162;Q7L594;Q7Z3E5;Q86WG2;Q96JF9;Q9H9R8
NAT1	A8K4E7;F5H5R8;O15159;O15300;P18440;Q546N1;Q96TE9				Kidney disease
ADAMTS1	D3DSD5;E5RI60;E5RJR7;H7C206;Q9NSJ8;Q9P2K0;Q9UH83;Q9UHI8;Q9UP80				Kidney disease
BABAM1	A8MQT0;B4DRY9;B4DVR1;J3KQS6;M0QX07;M0QY17;M0QYV1;M0QZ44;M0R0I0;M0R193;M0R2A4;M0R2I2;M0R2K3;M0R3F4;M0R3H9;Q6FIA0;Q9NWV8;Q9P018
BAG1	C9J9Y9;C9JYK5;F1LLU6;J3QTA2;O75315;Q14414;Q53H32;Q5VZE8;Q5VZE9;Q5VZF0;Q96TG2;Q99933;Q9Y2V4				Kidney disease
BROX	B7Z9G5;F5GXQ0;Q5VW32;Q5VW33;Q96MG1					Chronic kidney disease
BTN3A3	B4DWI7;C9J3Q8;C9J877;C9JNZ3;C9JQT8;C9JUV8;C9JVU4;C9JZT5;E9PCP5;O00478	Trasmembrane peptide
C2CD5	B4DJ03;B4DRN7;B7ZLL0;F5H2A1;F5H5R1;H0YFC4;H0YFE9;H0YGU7;O60280;Q17RY7;Q7Z619;Q86SU3;Q86YS7					Chronic kidney disease
CDH6	A8K5H5;D6RF86;P55285;Q9BWS0	Trasmembrane peptide			Kidney disease
CALU	B3KPG9;D6QS48;D6QS49;D6QS50;D6QS51;D6QS52;D6QS53;D6QS54;D6QS55;D6QS56;D6QS57;D6QS58;D6QS59;F5H1Q9;F5H879;H0Y875;O43852;O60456;Q6FHB9;Q96RL3;Q9NR43
CAND2	B9EGM9;C9JH00;E9KL24;F8WBB8;O75155
CAPS2	B9A061;C9J524;F8VWP7;F8VZC3;F8W927;H7BXT1;Q6PH84;Q8N242;Q8NAY5;Q9BXY5
CD3E	A8K997;E9PSH8;P07766	Trasmembrane peptide			Kidney disease
CD4	B2R737;D3DUS5;F5GYA9;F5H480;P01730;Q4ZGK2;Q5U066;Q9UDE5	Trasmembrane peptide	CD4		Kidney disease	Chronic kidney disease	Glomerular disease	Prymary Glomerular disease	Primary Membranoproliferative Glomerulonephritis	Focal Segmental Glomerulosclerosis			Lupus nephritis
CDK6	A4D1G0;Q00534			CDK6	Kidney disease
CDKN3	A0A087WW25;A0A087WWK3;F5H232;F8WD24;G3V1K6;G3V2J7;H7C0S3;Q16667;Q53ZU6;Q5U0M4;Q6P1N8;Q99585;Q9BPW7;Q9BY36;Q9C042;Q9C046;Q9C047;Q9C049;Q9C051;Q9C053				Kidney disease
CENPE	A0A087X0P0;A6NKY9;A8K2U7;D6RBW0;D6RHK2;Q02224;Q4LE75
BCHE	A8K7P8;F8WEX7;F8WF14;H0Y885;H7C4Y0;P06276				Kidney disease	Chronic kidney disease
CHST8	K7ENM3;Q9H2A9;Q9H3N2	Trasmembrane peptide
CIC	A0A0A0MQR4;I3L135;I3L1Q4;I3L2I4;I3L2J0;I3L373;Q7LGI1;Q96RK0;Q9UEG5;Q9Y6T1				Kidney disease		Glomerular disease					Membranous Glomerulonephritis	Lupus nephritis
CNNM4	B7Z1U0;C7SQM3;C7SQM4;C7SQM5;Q53RE5;Q6P4Q7;Q9H9G3;Q9HCI0;Q9NRN1	Trasmembrane peptide
CPNE6	B2RAG6;B7Z1M3;D3DS55;F5GXN1;H0YK44;H0YKJ0;H0YKP1;H0YLM2;H0YLS9;H0YLV2;H0YM67;H0YNM7;H0YNP2;H0YNV2;H0YNV6;H0YNX4;O95741;Q53HA6;Q8WVG1
CREB5	A8KA51;B4DU13;B5BUH3;C9JK47;C9JN33;H0YFV2;H9KVC5;Q02930;Q05886;Q06246;Q75N02;Q86UJ9
CSNK2A2	H3BNI9;H3BSA1;H3BV19;P19784			CK2a2
CTBP2	A0A087WYL1;A8K2X5;D3DRF5;O43449;P56545;Q5SQP7;Q5SQP8;Q69YI3;Q86SV0;Q9H2T8
CTNND1	A8K939;C9JZR2;E9PKL1;E9PKY0;E9PN49;E9PRE2;H0YC95;O15088;O60713;O60714;O60715;O60716;O60935;Q6DHZ7;Q6RBX8;Q9UP71;Q9UP72;Q9UP73				Kidney disease		Glomerular disease	Prymary Glomerular disease
CXADR	B2R8V8;B7WPI3;D3YHP0;O00694;P78310;Q8WWT6;Q8WWT7;Q8WWT8;Q9UKV4	Trasmembrane peptide			Kidney disease	Chronic kidney disease
CYTH2;pp9943	A0A0D9SFG6;A8K8P0;F8W8E2;G5E9B7;M0R2J0;Q8IXY9;Q8WYS2;Q92958;Q99418
DAG1	A8K6M7;C9J196;C9J6Z6;C9JEH2;C9JEN1;C9JLH6;C9JQL4;C9JY76;C9JYS1;Q14118;Q969J9	Trasmembrane peptide			Kidney disease		Glomerular disease			Focal Segmental Glomerulosclerosis		Membranous Glomerulonephritis
DHRS7	A0A087X0Z7;B2R896;G3V5J0;H0YJ66;H0YJE4;H0YJR8;Q9UKU2;Q9Y394
HLA-DMB	O77936;P28068;Q13012;Q29751;Q58ZE2;Q5SNZ8;Q5STC4;Q9XRX2	Trasmembrane peptide			Kidney disease
DNAJC7	K7EIH8;K7EJ24;K7EJE9;K7EJL5;K7EJV7;K7EK03;K7ELJ8;K7EN19;K7ENB7;K7EPP7;K7EQ73;K7ER44;K7ESP1;Q7Z784;Q99615				Kidney disease
DOK7	A2A499;A2RRD4;E9PB56;Q18PE1;Q6P6A6;Q86XG5;Q8N2J3;Q8NBC1
DSC3	A6NN35;J3QRL9;Q14200;Q14574;Q9HAZ9	Trasmembrane peptide			Kidney disease
DUSP14	O95147
DYNLT1	P63172;Q15763;Q5VTU3;Q5VTU4;Q5VTU5
EIF2AK2	A8K3P0;C9JZT2;D6W584;E9PC80;F8WBH4;P19525;Q52M43;Q7Z6F6;Q9UIR4			PKR	Kidney disease		Glomerular disease						Lupus nephritis
EPB41L2	B4DHI8;E9PHY5;E9PIG0;E9PII3;E9PJP4;E9PK52;E9PMG5;E9PMV8;E9PN54;E9PPC9;E9PPD9;E9PQD2;E9PQN0;E9PRG1;H0Y5B0;I6L9B1;O43491;Q5T4F0;Q68DV2;Q6R5J7;Q6ZSX4
EDF1	O60869;Q5T5T2;Q9UIM1
EIF3E	E5RGA2;E5RHS5;E5RII3;E5RIP5;E5RIT4;E5RJ25;H0YAW4;H0YBP5;H0YBR5;O43902;P60228;Q64058;Q64059;Q64252;Q6FG33;Q8WVK4				Kidney disease
EME2	A4GXA9;H3BSZ6;H3BV62;Q8TEP2;Q96RY3
EPHB2	B1AKC9;O43477;P29323;Q5T0U6;Q5T0U7;Q5T0U8;Q6NVW1	Trasmembrane peptide		EphB2	Kidney disease	Chronic kidney disease	Glomerular disease	Prymary Glomerular disease		Focal Segmental Glomerulosclerosis			Lupus nephritis
ERBB2	B2RZG3;B4DHN3;B4DTR1;F5H1T4;J3KRI9;J3KS21;J3KTI5;J3QL83;J3QLU9;J3QLV2;J3QRJ7;J3QRX1;P04626;Q14256;Q6LDV1;Q9UMK4;X5D2V5	Trasmembrane peptide	CD340	HER2/ErbB2	Kidney disease	Chronic kidney disease
KDELR1	B2R6N4;M0R1Y2;P24390;Q54A39;Q8NBW7	Trasmembrane peptide
ESRP2	J3KRF2;J3QKU3;J3QQJ9;Q8N6H8;Q8WZ15;Q9H6I4;Q9H6T0				Kidney disease		Glomerular disease	Prymary Glomerular disease		Focal Segmental Glomerulosclerosis
EXOSC1	B1AMU3;B1AMU4;B1AMU7;B2R9B3;Q5JTH3;Q9Y3B2;R4GMQ7;R4GNH9
FAM117A	B7Z7Q3;D6RFX7;D6RJ87;K7ENS5;Q9C073
FABP3	B2RAB6;P05413;Q5VV93;Q99957;S4R371;S4R3A2				Kidney disease	Chronic kidney disease						Membranous Glomerulonephritis
FAF1	B1ANM7;B3KT28;Q549F0;Q9UF34;Q9UNN5;Q9UNT3;Q9Y2Z3				Kidney disease	Chronic kidney disease
FAT1	A0A087WVP1;D6RCE4;D6RHE6;H0Y8F5;H0Y9C8;H0Y9H4;Q14517	Trasmembrane peptide			Kidney disease
FCGBP	O95784;Q9Y6R7
FREM3	P0C091
FTL	A0A087X1B9;B2R4B9;P02792;Q6IBT7;Q7Z2W1;Q86WI9;Q8WU07;Q96AU9;Q96CU0;Q9BTZ8				Kidney disease
FUT6	A6NEX0;D6W637;E9PI36;E9PJ18;E9PJB4;E9PP56;E9PS22;P51993;Q9UND8	Trasmembrane peptide
FYB	A8K2Y8;B4DLN2;D6RAE8;D6RC38;D6RER7;D6RFJ5;E9PBV9;O00359;O15117;Q9NZI9				Kidney disease					Focal Segmental Glomerulosclerosis
GNB3	E9PCP0;F5GZN8;F5H0S8;F5H100;F5H8J8;P16520;Q96B71;Q9BQC0				Kidney disease	Chronic kidney disease
GGTLC1	D3DW43;Q08246;Q9BX51				Kidney disease	Chronic kidney disease
GNAQ	B1AM21;O15108;P50148;Q13462;Q6NT27;Q92471;Q9BZB9				Kidney disease
GOLGB1	B2ZZ91;C9J8Q0;D3DN92;E7EP74;E7EU81;F1T0J2;F8WF12;H0Y867;H7C5I7;Q14398;Q14789	Trasmembrane peptide			Kidney disease
GP6	Q9HCN6;Q9HCN7;Q9UIF2	Trasmembrane peptide			Kidney disease								Lupus nephritis
GPX2	A0A087WTS0;G3V323;G3V4J6;H0YJK8;P18283;Q6PJ52;Q8WWI7;Q9NRP9
GPX4	A0A087WT12;A0A087X247;A0A087X2I2;A0A0A0MTT1;K7EJ20;K7EKX7;K7ENB4;K7ERP4;O43381;P36969;Q6PJ59;Q9UPK2;R4GNE4				Kidney disease								Lupus nephritis
GRN	D3DX55;K7EJY4;K7EK92;K7EKL3;K7ELY1;K7EM89;K7EMR1;K7ENI2;K7ENN1;K7EPL0;K7EQ05;K7EQA7;K7EQI0;K7EQK6;K7ERM2;P23781;P23782;P23783;P23784;P28799;Q53HQ8;Q53Y88;Q540U8;Q9BWE7;Q9H8S1;Q9UCH0				Kidney disease						IgA glomerulonephritis		Lupus nephritis
GSR	C8KIL8;C8KIL9;C8KIM0;D3DSV3;E5RI06;H0YC68;P00390;Q7Z5C9;Q9NP63				Kidney disease
GTF2I	C9J6M0;O14743;O15359;O43546;O43588;O43589;P78347;Q75M85;Q75M86;Q75M87;Q75M88;Q86U51;Q9BSZ4
HIST1H1D	B2R751;P16402;Q2M2I2
HIST1H2AH	Q96KK5				Kidney disease
HIST1H4G	Q99525
HCN3	D3DV90;Q4VX12;Q8N6W6;Q9BWQ2;Q9P1Z3	Trasmembrane peptide			Kidney disease
HDAC2	B3KRS5;B4DL58;E1P561;E5RFI6;E5RFP9;E5RG37;E5RGV4;E5RH52;E5RHE7;E5RJ04;E5RK19;H3BM24;Q5SRI8;Q5SZ86;Q8NEH4;Q92769				Kidney disease	Chronic kidney disease				Focal Segmental Glomerulosclerosis
HTATSF1	D3DWG9;O43719;Q59G06;Q5H918;Q5H919;Q99730					Chronic kidney disease
HOXB6	A8K835;D3DTV5;P09068;P17509;Q9HB11;Q9UGH2
EPHX2	B2Z3B1;B3KTU8;B3KUA0;E5RFH6;E5RFU2;E5RI53;G3V134;H0YAW7;J3KPH7;P34913;Q16764;Q9HBJ1;Q9HBJ2				Kidney disease								Lupus nephritis
IRAK1BP1	Q5VVH5;U3KQ00;U3KQ34;U3KQ57
IL3	P08700;Q6GS87				Kidney disease	Chronic kidney disease							Lupus nephritis
ITGA1	B2RNU0;P56199	Trasmembrane peptide	CD49a		Kidney disease		Glomerular disease	Prymary Glomerular disease	Primary Membranoproliferative Glomerulonephritis	Focal Segmental Glomerulosclerosis
ITGB7	F5H6T4;F8VNX4;F8W186;H3BRM2;H3BRX4;P26010;Q9UCP7;Q9UCS7	Trasmembrane peptide
KDM2B	A0A0C4DGG3;A8MRS1;F5GXC2;F5GXW2;F5H0A1;F5H4A7;F5H4X4;F5H5W7;F5H6N6;F5H7T7;F6SRV7;F8WBN2;Q1RLM7;Q8NCI2;Q8NHM5;Q96HC7;Q96SL0;Q96T03;Q9NS96;Q9UF75;S4R3G4				Kidney disease		Glomerular disease	Prymary Glomerular disease		Focal Segmental Glomerulosclerosis
LANCL2	B2R8D4;H7BZ40;Q6NSL4;Q8TCQ3;Q9BSR1;Q9NS86				Kidney disease
LAT	B7WPI0;C7C5T5;C7C5T6;G5E9K3;H3BQD8;O43561;O43919	Trasmembrane peptide			Kidney disease		Glomerular disease	Prymary Glomerular disease	Primary Membranoproliferative Glomerulonephritis		IgA glomerulonephritis
LGALS8	B1ANM0;E9PJ77;E9PN19;E9PNC2;E9PPL1;E9PPM4;E9PRN3;F6V2D4;H7BXD8;O00214;O15215;Q5T3P5;Q5T3P9;Q5T3Q4;Q8TEV1;Q96B92;Q9BXC8;Q9H584;Q9H585;Q9UEZ6;Q9UP32;Q9UP33;Q9UP34				Kidney disease
LGR4	A6NCH3;E9PK51;G5E9B3;Q8N537;Q9BXB1;Q9NYD1	Trasmembrane peptide			Kidney disease		Glomerular disease	Prymary Glomerular disease		Focal Segmental Glomerulosclerosis
LONP1	B3KPH8;D6W635;E5KMH8;F5GZ27;K7EJE8;K7EKE6;K7EQF8;K7ER27;K7ER56;K7ERR6;K7ERS1;P36776;P36777;Q8N8K8;Q9UQ95
LRP4	B2RN39;E9PNJ5;O75096;Q4AC85;Q5KTZ5	Trasmembrane peptide
MLST8	A0A0A0MR05;B3KMM4;B4DY00;D3DU88;H3BM50;H3BN58;H3BPT1;H3BPU5;H3BQ74;H3BR25;H3BR38;H3BSZ4;I3L2E7;Q5M800;Q86Y18;Q8WUI5;Q9BVC4;Q9HA66;Q9UJV6				Kidney disease
MAFK	A4D214;O60675				Kidney disease
MATN2	A8K106;E5RJM4;E7EW74;E9PD48;E9PGL2;H0YBD5;H0YBF2;H0YBJ4;H0YBM3;H0YBN2;H0YBU5;H0YBV5;O00339;Q6UWA5;Q7Z5X1;Q8NDE6;Q96FT5;Q9NSZ1				Kidney disease
MFSD2B	A6NFX1;B5MC32;H7BZN4;J3KNU6	Trasmembrane peptide
MGAT5	D3DP70;Q09328	Trasmembrane peptide			Kidney disease
CHCHD3	C9JRZ6;F8WAR4;F8WD73;Q9NX63
MMP7	P09237;Q9BTK9				Kidney disease	Chronic kidney disease	Glomerular disease			Focal Segmental Glomerulosclerosis			Lupus nephritis
FTSJ2	E9PGN6;Q24JR8;Q9UI43
ABCC1	A3RJX2;C9JPJ4;O14819;O43333;P33527;P78419;Q59GI9;Q9UQ97;Q9UQ99;Q9UQA0	Trasmembrane peptide			Kidney disease
MXI1	B1ANN7;B1ANN8;D3DR25;D3DRA9;F6U3F6;F6WCI9;P50539;Q15887;Q6FHW2;Q96E53				Kidney disease	Chronic kidney disease
MXRA8	B3KTR6;B4DE34;Q5TA39;Q96KC3;Q9BRK3	Trasmembrane peptide
MYBL2	B2RBS5;B7Z8D9;F8W6N6;P10244;Q53F07				Kidney disease
MYNN	B2R6C9;Q6QHA6;Q6QHA7;Q6R3G1;Q6R3G2;Q6R4A0;Q7Z716;Q7Z717;Q86Z11;Q86Z12;Q9NPC7;Q9NS01;Q9UIW8;R4GMT1				Kidney disease
IKBKG	A0A087WUW6;A0A087WV30;A0A087WWQ9;A0A087X0G7;A0A087X1B1;A0A087X1K7;C9J2V2;C9JCG6;C9JH59;C9JN51;Q7LBY6;Q7Z7F1;Q9Y6K9				Kidney disease	Chronic kidney disease				Focal Segmental Glomerulosclerosis
NIN	A0A0B4J215;A6NDB8;B7WPA3;C9J066;C9JSB6;C9JSG2;C9JXL2;E9PJH9;E9PN67;H0YDJ4;H7C162;H9KV85;Q5BKU3;Q6P0P6;Q8N4C6;Q9BWU6;Q9C012;Q9C013;Q9C014;Q9H5I6;Q9HAT7;Q9HBY5;Q9HCK7;Q9UH61;R4GN85				Kidney disease	Chronic kidney disease							Lupus nephritis
NMD3	C9IY70;C9IZW9;C9J0B9;C9JA08;C9K0C2;D3DNM7;Q96D46;Q9Y2Z6
NOP2	A0A087WV73;A1A4Z3;B3KPD6;F5GWB7;F5GYR3;F5H359;F5H5X6;F5H709;F5H8G6;P46087;Q05BA7;Q0P5S5;Q3KQS4;Q58F30
NUP160	B4DYE8;B4E2J9;E9PR16;E9PSI3;G3V198;Q08AD3;Q12769;Q7Z5X6;Q96GB3;Q9H660				Kidney disease	Chronic kidney disease
NUP50	B0QY21;B1AHA4;B1AHA5;B2RB15;F2Z3L9;O75644;Q8N6V5;Q9NPM9;Q9NPR6;Q9P1K5;Q9UKX7;X6RKQ2				Kidney disease
OR11L1	Q8NGX0	Trasmembrane peptide			Kidney disease
ORMDL3	B3KS83;J3KTF9;J3QRM9;Q6UY83;Q8N138	Trasmembrane peptide
OSBPL1A	B7Z7D3;E7ER58;J3KRT6;J3KSG6;J3KTA6;J3QLA2;J3QS61;J3QSB8;Q9BXW6;Q9BZF5;Q9NW87				Kidney disease
OTUB1	F5GYJ8;F5GYN4;F5H3F0;F5H4F3;F5H6Q1;J3KR44;Q32Q78;Q96FW1;Q96II3;Q9NXQ4;Q9P0B8				Kidney disease								Lupus nephritis
PACSIN2	B0QYG7;B0QYG8;B0QYG9;F8WC50;H0Y923;O95921;Q96HV9;Q9H0D3;Q9NPN1;Q9UNF0;Q9Y4V2				Kidney disease
PARP4	O75903;Q14682;Q5QNZ9;Q9H1M6;Q9UKK3				Kidney disease
PBLD	A0A0C4DFS0;A8MZJ3;C9JIM0;P30039;Q9HCC2;V9GY00
PDCD6	A0A024QZ42;A0A087WZ38;B2RD16;D6RA21;E7EPW6;E7ESR3;H0Y9X3;O75340;Q2YDC2;Q5TZS0;Q86W51
PDDC1	B7ZKW5;E9PLI5;E9PQD8;H0YE25;H0YER3;H0YF25;Q2NL76;Q6ZQY0;Q8NAE0;Q8NB37
PELP1	C9JFV4;E7EV54;I3L1P4;I3L3A8;I3L445;I3L4M7;I3L4P1;O15450;Q5EGN3;Q6NTE6;Q8IZL8;Q96FT1;Q9BU60				Kidney disease
PHPT1	B1AMX0;B1AMX1;Q9H0Y3;Q9NRX4				Kidney disease
PLEKHB1	A8K0Q5;B2RBP1;B7Z716;F5GY87;F5GY96;F5GYU9;F5GZ38;F5GZH3;F5H0R6;F5H114;F5H190;F5H1B8;F5H3M1;F5H866;Q9UBF5;Q9UF11;Q9UI37;Q9UI44
PLCB1	A0A087WT80;A0A087WW73;A0A0D9SF51;A0A0D9SFA6;A0A0D9SFE7;A0A0D9SFJ4;A0A0D9SG17;A0A0D9SGI7;B1AK73;D3DW12;D3DW13;H0YCJ2;O60325;Q17RQ6;Q5TFF7;Q5TGC9;Q8IV91;Q8IV92;Q8IV93;Q9BQW2;Q9H4H2;Q9H8H5;Q9NQ65;Q9NQ66;Q9NQH9;Q9NTH4;Q9UJP6;Q9UM26				Kidney disease	Chronic kidney disease
PLS3	A0A0A0MSQ0;A8K579;B1AQ09;B4DGB4;B7Z6M1;F2Z2Z9;H7C4N2;P13797;Q86YI6;U3KQI3				Kidney disease
TMEM123	E9PJW0;E9PKT4;E9PSB1;Q8IWS2;Q8N131;Q96QV2	Trasmembrane peptide				Chronic kidney disease
PPP4R1	F8WAJ9;J3KRU1;J3KSB0;J3KSH2;J3KSS1;J3QL26;J3QLA6;J3QQV0;J3QRV2;Q8TF05;Q99774;Q9UNQ7
PRKRA	A8K3I6;C9JMM3;F8WEG8;G5E9Q4;O75569;Q53G24;Q6X7T5;Q8NDK4
PROM1	D6RBI0;D6RCC3;D6RIF3;H0Y9D4;H0Y9M7;H0Y9Q5;O43490;Q6SV49;Q6SV50;Q6SV51;Q6SV52;Q6SV53;Q96EN6	Trasmembrane peptide	CD133		Kidney disease	Chronic kidney disease
PSMC1	B4DR63;G3V4X1;P49014;P62191;Q03527;Q6IAW0;Q6NW36;Q96AZ3				Kidney disease
PSMD8	B4DX18;K7EJC1;K7EJR3;K7EK21;K7ENY6;K7ERW6;P48556;Q6P1L7;R4GMR5
PTPN11	A8K1D9;H0YF12;Q06124;Q96HD7				Kidney disease		Glomerular disease	Prymary Glomerular disease
PXDN	A8QM65;C9J4I9;D6W4Y0;H7C1W1;H7C300;H7C3W2;Q4KMG2;Q92626				Kidney disease	Chronic kidney disease	Glomerular disease	Prymary Glomerular disease
RAB6A	A8K133;B7Z772;F5GX61;F5H3K7;F5H668;P20340;Q1W5D8;Q5U0A8;Q9UBE4
RALY	Q14621;Q2M365;Q5QPL8;Q5QPL9;Q5QPM0;Q5QPM1;Q5QPM2;Q9BQX6;Q9UJE3;Q9UKM9				Kidney disease
RANBP9	A0PJA2;B2R8E1;O94764;Q6P3T7;Q7LBR2;Q7Z7F9;Q96S59				Kidney disease
RAB39B	Q5JT79;Q8NEX3;Q96DA2
RBMX	B4E3U4;D3DWH0;E9PG86;H0Y6E7;H3BNC1;H3BR27;H3BT71;H3BUY5;P38159;Q5JQ67;Q8N8Y7;Q969R3				Kidney disease
UPF1	O00239;O43343;Q86Z25;Q92842;Q92900
RFTN1	C9JHG2;C9JRN3;C9JWQ9;F8WAR1;G3XAJ6;Q0D2G0;Q14699;Q496Y2;Q4QQI7;Q5JB48;Q7Z7P2;U3KPZ2				Kidney disease
RPL22	B2R495;K7EJT5;K7EKS7;K7ELC4;K7EMH1;K7EP65;K7ERI7;P35268;Q6IBD1				Kidney disease		Glomerular disease	Prymary Glomerular disease
RPL3	B2RDV9;B5MCW2;F8WCR1;G5E9G0;H7C3M2;H7C422;P39023;Q15548;Q5I0G0				Kidney disease
MRPL2	B2RC56;C9IY40;C9J5E0;C9JZG7;C9JZW2;Q5T653;Q8WUL1;Q96Q56;Q9Y311
HNRNPA2B1	A0A087WUI2;A8K064;P22626;P22627;Q9UC98;Q9UDJ2				Kidney disease
POLR2H	C9J413;C9JBJ6;C9JCU7;C9JJJ9;C9JLU1;C9JUA8;P52434;P53802;Q969R0
RPAP3	B4DRW9;Q6PHR5;Q9H6T3
POLR2I	B2R5J2;K7EK49;K7EKS1;K7ENX4;P36954;Q6NW05				Kidney disease
RPS29	A0A087WTT6;A8MZ73;P30054;P62273				Kidney disease
RPS4Y1	A8K9V4;C9JEH7;P22090				Kidney disease
RTKN	H7BXD4;Q8WVN1;Q96PT6;Q9BST9;Q9HB05
S100A7	P31151;Q5SY67;Q6FGE3;Q9H1E2				Kidney disease
S100A13	Q52PI9;Q6FGF8;Q99584
SLC19A1	B2R7U8;B7Z8C3;C9J8K6;C9JKP4;E9PFY4;E9PIL5;H0Y4T2;H3BTQ3;O00553;O60227;P41440;Q13026;Q9BTX8	Trasmembrane peptide			Kidney disease
SLC39A5	B2R808;C9JB28;C9JIB2;C9JPS5;C9JPS6;C9JVC6;Q6ZMH5;Q8N6Y3	Trasmembrane peptide
APCS	P02743				Kidney disease	Chronic kidney disease	Glomerular disease	Prymary Glomerular disease	Primary Membranoproliferative Glomerulonephritis				Lupus nephritis
SCRN2	A8K3N1;B7Z8S7;E9PBV5;J3KS57;J3KT79;J3QL71;J3QQM9;J3QR84;J3QRJ1;Q96AC3;Q96FV2;Q9BU04
SERINC3	B4DUE9;O43717;Q13530;Q5H936;Q9BR33	Trasmembrane peptide
SESTD1	C9J4X8;C9JHW6;F8WFB2;H0Y774;H7BXT9;H7BZR8;Q53R38;Q53SP3;Q5GM69;Q86VW0;Q8N6M1;Q96LQ2
SET	A0A0C4DFV9;A5A5H4;A6NGV1;B2REB7;B4DUE2;Q01105;Q15541;Q5VXV1;Q5VXV2;Q6FHZ5
SGTA	D6W610;K7EMD6;K7ERW5;O43765;Q6FIA9;Q9BTZ9
ST3GAL6	A0A087WXB8;B2RCH2;B3KMI1;C9IZL6;C9J0E2;C9J480;C9J9Y4;C9JMW7;C9JWI9;C9JWJ3;C9JXM2;D3DN39;F2Z2F4;F8W6U0;F8WC98;Q9Y274	Trasmembrane peptide
SMCR8	A5PKZ5;Q3ZCN0;Q6PJL3;Q8TEV9
SNRPD3	B4DJP7;B5BU13;H3BT13;P43331;P62318
DKFZp434D199;SNRNP40	B4DQJ1;O75938;O95320;Q96DI7;Q9NSS8
SNX6	A0A0A0MRI2;C0H5W9;G3V2U1;G3V4Z5;G3V589;G3V5U2;G3V5X9;H0YJF8;Q9UNH7;Q9Y449
SNUPN	A6NE34;A8K0B0;D3DW76;H3BQR0;H3BRI5;H3BSK1;H3BTA6;H3BUB4;O95149
SRSF3	A0A087X2D0;B4E241;O08831;P23152;P84103;Q5R3K0
STOML2	A0A087WYB4;B4E1K7;D3DRN3;F2Z2I8;O60376;Q53G29;Q96FY2;Q9P042;Q9UJZ1
STXBP1	A0A096LP33;A0A096LP52;A0A0D9SEH5;A0A0D9SEP9;A0A0D9SFQ7;A0A0D9SFW6;A0A0D9SG72;B1AM97;P61764;Q28208;Q62759;Q64320;Q96TG8				Kidney disease		Glomerular disease	Prymary Glomerular disease
SYMPK	A0A087WUE9;M0QXP5;M0R033;M0R039;M0R180;M0R1C2;M0R3C7;O00521;O00689;O00733;Q59GT5;Q8N2U5;Q92797
TAB3	A0A0A0MQY2;A6NDD9;F6SS63;Q6VQR0;Q8N5C8
TCEA1	A6NF25;A8K339;B7Z4S1;E5RFI1;E5RIS7;E5RJ93;E5RK46;P23193;Q15563;Q6FG87
TEC	B7ZKZ6;D6RB05;D6RB75;P42680;Q3MIS5			TEC	Kidney disease
TFF1	P04155				Kidney disease	Chronic kidney disease	Glomerular disease	Prymary Glomerular disease		Focal Segmental Glomerulosclerosis
TKT	A0A0B4J1R6;A8K089;B4DE31;E7EPA7;E9PFF2;F8W888;F8WAX4;P29401;Q8TBA3;Q96HH3				Kidney disease	Chronic kidney disease
TMC8	K7EJ72;Q2YDC0;Q8IU68;Q8IWU7;Q8N358;Q8NF04	Trasmembrane peptide			Kidney disease
TRAF4	A0A0C4DFM9;C9JJ10;F6SA91;J3QR87;J3QS94;J9JIG0;K7EJG7;K7EM06;K7ER49;O75615;Q14848;Q2KJU4;Q2KJU6;Q2PJN8;Q9BUZ4				Kidney disease
TRMT2A	C9K041;D3DX25;F2Z2W7;H7BZZ4;H7C100;Q32P57;Q8IZ69;Q96ME6;Q9H732
TRRAP	A4D265;C9K0N1;F2Z2U4;H0Y4W2;O75218;Q9Y4A5;Q9Y631;Q9Y6H4			TRRAP	Kidney disease
TSPAN15	H7C285;O95858;Q6UW79	Trasmembrane peptide
TSR1	I3L1Q5;I3L4E8;I3L4T0;Q2NL82;Q8WUY5;Q9NVT0;Q9P2E6
UBE2K	A6NJC1;A8K5Y9;B2RDF8;C9JGP1;D6RDM7;D6RFX1;O54806;P27924;P61086;Q16721;Q9CVV9;Q9Y2D3				Kidney disease
USP1	A0PJ95;C9JC88;C9JWX4;D3DQ57;O94782;Q05BX7;Q59H66;Q9UFR0;Q9UNJ3				Kidney disease
UEVLD	A8MYV4;B2RB69;B4DL43;F5H6L6;H7BYD6;Q6P2F0;Q8IX04;Q96FF5;Q9NUX7
UNC13D	B4DWG9;K7EIH3;K7ELN2;K7EM66;K7EMK8;K7EN29;K7EN81;K7EQ37;Q70J99;Q9H7K5
USF2	B4DLJ1;M0QXT0;M0QY46;M0QYU7;M0QZ39;M0R1C6;O00671;O00709;Q05750;Q07952;Q15851;Q15852;Q15853;Q6FI33;Q6YI47;V9GYR5				Kidney disease
ATP6V1C1	E7EV59;P21283					Chronic kidney disease
VCPIP1	Q504T4;Q86T93;Q86W01;Q8N3A9;Q96JH7;Q9H5R8
VPS52	A2BF38;B0UZZ4;B4DNI9;Q53GR4;Q5JPA0;Q5SQW1;Q8IUN6;Q8N1B4;Q9NPT5
WBP2	A6NG10;B4DDJ2;B4DFG2;K7EIJ0;K7EIK1;K7EIN1;K7EJ75;K7EMC9;K7ENL2;K7ESN4;O95638;Q969T9
WDR12	B3KPA9;Q96HU0;Q9GZL7;Q9NV80;Q9NYI8				Kidney disease
WDR63	A8K988;E9PLK2;E9PLW4;H0YEC9;Q8IWG1;Q96L72;Q96NU4
WNT5A	A0A087WUN1;A8K4A4;C9J8I8;P41221;Q6P278				Kidney disease		Glomerular disease	Prymary Glomerular disease
XPO1	A6NL14;A8K1K5;C9IYM2;C9IZS4;C9J673;C9JF49;C9JKM9;C9JQ02;C9JV99;D6W5E2;F8WF71;H7BZC5;O14980;Q63HP8;Q68CP3;Q99433				Kidney disease
ZDHHC5	E9PJ97;E9PMA5;H0YEF4;Q2TGF0;Q6ZMF0;Q8TAK8;Q9C0B5;Q9H923;Q9UFI7	Trasmembrane peptide			Kidney disease
ZNF652	A4QPD9;D6RF85;Q5H9Q0;Q9Y2D9
ZNF674	B4DHE2;E5RHV3;E9PHQ4;Q2M3X9
HLA-A	O02939;O02954;O02955;O19687;O62924;O98009;O98011;O98137;P16189;P16190;P30451;P30512;P79562;Q8MHM1;Q9TPQ3;Q9TQ24;Q9UQU6;Q9UQU7	Trasmembrane peptide
HLA-DRB1	O19717;O19739;P01914;P13759;P13760;Q29875;Q30145;Q30167;Q9GIX9;Q9GIY4;Q9MY13;Q9MYF5;Q9XRY5	Trasmembrane peptide							Primary Membranoproliferative Glomerulonephritis
ABCA7	A0A087WUR5;A0A087WX86;A0A087WZX6;E9PKG5;E9PL63;H0YCN5;H0YF58;Q8IZY2;Q96S58;Q9BZC4;Q9NR73;Q9UKP8	Trasmembrane peptide
AASDHPPT	B2R6D1;B4DDW7;E9PLW6;E9PNF3;Q9C068;Q9NRN7;Q9P0Q3;Q9UG80;Q9Y389
FDX1	B0YJ14;P10109;Q53YD6				Kidney disease					Focal Segmental Glomerulosclerosis
AKAP13	A0A087WTD7;A0A087WX73;A0A087WY36;A0A087WYS7;A0A087X047;A8MYJ1;H0YK18;H0YK84;H0YLH1;H0YMI5;H0YMW2;Q12802;Q14572;Q59FP6;Q86W90;Q8WXQ6;Q96JP6;Q96P79;Q9Y5T0;Q9Y5T6
AKT2	A0A0A0MRF1;A0A0A6YYS2;A8MX96;B2RBD8;C9J258;C9JC83;C9JHS6;C9JIF6;C9JIJ1;E7EVP8;F6YBB4;J3KRI8;J3KSY8;J3KT31;J3KTC6;J3KTP4;J3QKW1;J3QL45;J3QLS6;J3QQM6;M0QZK3;M0QZW8;M0R0P9;M0R275;M0R283;P31751;Q05BV0;Q0VAN0;Q0VAN1;Q68GC0			AKT2	Kidney disease	Chronic kidney disease
ALDH8A1	B7Z521;E9PKV1;H0YF40;O60793;Q24JS9;Q53GT3;Q5TI80;Q9H2A2
ALKBH5	B4DVJ4;D3DXC6;K7ER58;Q6P6C2;Q9NXD6
NPR1	B0ZBF0;P16066;Q5SR08;Q6P4Q3	Trasmembrane peptide		ANPa	Kidney disease	Chronic kidney disease
ANKRD40	K7ERW4;Q6AI12;Q96E32
ARMC3	A0PG76;A6NH64;B4DXS3;B4DZL3;B7ZBN6;B7ZBN7;C9JC46;Q5W041;Q8IXS5;Q8N7B0;Q96M49
ATL2	B5MCN0;B7Z1X2;B7Z7X8;C9JC25;C9JQQ5;F8WBH0;F8WD17;F8WEN4;H7C3A2;Q4ZG30;Q7Z630;Q8NHH8;Q8NHH9;Q9H5M7	Trasmembrane peptide				Chronic kidney disease
ADAMTS3	A1L3U9;O15072;Q9BXZ8
ATXN1	P54253;Q17S02;Q9UJG2;Q9Y4J1				Kidney disease	Chronic kidney disease
BARD1	A0A087WZ19;A0A087X0C6;A0A087X2H0;C9IYG1;C9J6M1;F6MDH7;F6MDH8;F6MDH9;F6MDI1;F8WCG2;O43574;Q53SS5;Q99728				Kidney disease
BCAR1	B3KWD7;B4DEV4;B4DGB5;B4DIW5;B7Z7X7;E9PCL5;E9PCV2;F5GXA2;F5GXV6;F5H7Z0;F5H855;F8WA69;H3BN62;H3BP62;H3BQJ7;H3BSB2;H3BSY4;H3BTB0;H3BTL5;H3BU42;H3BVF0;P56945;Q6QEF7
BHMT2	B7Z516;E5RGH5;E5RH96;Q9H2M3;Q9NXX7
BAIAP2L2	B0QYE2;B0QYF0;Q6UXY1;Q96BG7					Chronic kidney disease
BLVRB	A6NKD8;B2R5C6;M0QZL1;M0R192;P30043;P32078;P53005;Q32LZ2				Kidney disease	Chronic kidney disease
BPI	A0A0D9SFX6;A0A0D9SGE1;A2A2A1;A2A2A2;B2RCY2;H0Y738;P17213;Q1ZZU8;Q5JRW0;Q8IW58;Q9BYZ9;Q9H1L2;Q9H1M8;Q9H203;Q9UCT4;Q9UD65
C1GALT1C1	A8K246;Q8WWS3;Q96EU7;Q9NZX1	Trasmembrane peptide			Kidney disease
CAP1	Q01518;Q53HR7;Q5T0R1;Q5T0R2;Q5T0R3;Q5T0R4;Q5T0R5;Q5T0R6;Q5T0R7;Q5T0R8;Q5T0R9;Q5T0S1;Q5T0S2;Q5T0S3;Q6I9U6
CBX3	B8ZZ43;C9JMM0;Q13185;Q96CD7;Q99409;Q9BVS3;Q9P0Z6;S4R2Y4
TMEM30B	B3KR84;Q14D00;Q3MIR4	Trasmembrane peptide
CCDC93	A8K3V7;F8W9X7;H7C050;Q4LE78;Q53TJ2;Q567U6;Q8TBX5;Q9H6R5;Q9NV15
CCL2	B2R4V3;J3KRT7;P13500;Q9UDF3				Kidney disease	Chronic kidney disease	Glomerular disease	Prymary Glomerular disease	Primary Membranoproliferative Glomerulonephritis	Focal Segmental Glomerulosclerosis	IgA glomerulonephritis	Membranous Glomerulonephritis	Lupus nephritis
CCNA2	A8K7B6;P20248;Q2M3U6;Q4W5P4;Q6LER8				Kidney disease					Focal Segmental Glomerulosclerosis
CD79B	P40259;Q53FS2;Q9BU06	Trasmembrane peptide	CD79b		Kidney disease	Chronic kidney disease
C5orf46	A8K038;Q6UWT4;Q8WU04
CENPV	B2RPK2;K7ERN6;Q3L8N5;Q7Z7K6;Q8NFH6
CEP97	B5MDY8;E9PG22;F8WF91;H7C4Y5;Q8IW35;Q8NA71;Q9H5T9				Kidney disease
CFAP70	A0A087WSW1;A0A0A0MS55;C9JIZ9;Q5T0M4;Q5T0M9;Q5T0N0;Q5T0N1;Q69YH9;Q8IYZ8;Q8N7D5;Q8NI30;Q8NI31;X6R507;X6RID7
CGGBP1	C9JUJ0;D3DU38;O15183;Q9UFW8
CHORDC1	B2R6P8;E9PHZ2;E9PIF7;E9PIZ4;E9PL00;E9PPQ5;E9PSD5;Q6IN49;Q8WVL9;Q9H3D6;Q9UHD1				Kidney disease
CIB1	B5BU40;H6WJF3;O00693;O00735;Q6IB49;Q96J54;Q99828;Q99971				Kidney disease
CLTB	B4DTF9;D6RJD1;H0Y9Q6;P09497;Q53Y37;Q6FHW1
CLCN4	A1L3U1;B7Z5Z4;E9PFB5;G3XAG5;P51793;Q9UBU1	Trasmembrane peptide			Kidney disease
C5	P01031;Q14CJ0;Q27I61				Kidney disease	Chronic kidney disease	Glomerular disease	Prymary Glomerular disease	Primary Membranoproliferative Glomerulonephritis				Lupus nephritis
C6	C9JC72;C9JX36;P13671				Kidney disease							Membranous Glomerulonephritis
COCH	A8K9K9;D3DS84;G3V4C4;G3V5G6;G3V5V4;G3V5X3;H0YJJ0;H0YJW4;O43405;Q96IU6				Kidney disease
COG3	A0A087WTH9;A0A087WYY9;B2RAW5;Q5VT70;Q8IXX4;Q96JB2;Q9BZ92
COL21A1	A6NIX5;A6PVD9;B2R8J9;F5GZK2;H0Y4C9;H0YDH6;Q49A51;Q71RF4;Q8WXV8;Q96P44;Q9H0V3
C16orf87	H3BQL3;Q63HN9;Q6PH81
CSF1	A8K6J5;E9PJA2;E9PKP4;E9PQ08;H7BY18;P09603;Q13130;Q14086;Q14806;Q5VVF3;Q5VVF4;Q9UQR8	Trasmembrane peptide			Kidney disease	Chronic kidney disease							Lupus nephritis
CSTF3	A8K471;D3DR04;E9PB40;E9PJ06;E9PLP8;E9PNK2;H0YE74;Q12996;Q32P22;Q96FQ8;Q96QD6;Q96QK4
CYBA	H3BNP7;H3BPX1;H3BPZ7;H3BR52;H3BT77;P13498;Q14090;Q9BR72				Kidney disease	Chronic kidney disease	Glomerular disease			Focal Segmental Glomerulosclerosis
DIMT1	A0A0C4DGB1;D6RCL3;O76025;Q9BU77;Q9UES1;Q9UNQ2
DIRAS1	K7EN06;O95057				Kidney disease
DLG1	A0A0C4DFT3;A5YKK7;A8MUT6;B4DGU1;B4DGZ8;B4E2H8;B7ZMM0;B9EIQ5;C9IYP1;C9J110;C9JCP6;C9JN61;C9JUA9;D3DXB8;D3DXB9;E7EQD7;E7EWL7;E9PG21;F2Z2L0;H7C166;Q12958;Q12959				Kidney disease		Glomerular disease	Prymary Glomerular disease		Focal Segmental Glomerulosclerosis
DBH	P09172;Q5T381;Q5T382;Q96AG2	Trasmembrane peptide			Kidney disease	Chronic kidney disease
EIF1	K7EM18;K7EQP2;P41567;Q9UNQ9
PROCR	B2RC04;Q14218;Q6IB56;Q96CB3;Q9ULX1;Q9UNN8	Trasmembrane peptide	CD201		Kidney disease								Lupus nephritis
FBXO18	F6UZG9;Q5JVB0;Q5JVB1;Q7Z4Q6;Q7Z4R0;Q8N1P5;Q8N586;Q8NFZ0;Q96E82;Q96K67;Q96SW7;Q9UFB2
AFP	B2RBU3;J3KMX3;P02771				Kidney disease	Chronic kidney disease	Glomerular disease	Prymary Glomerular disease
FGFBP1	A8K5J2;Q14512				Kidney disease
FIGNL1	C9JHJ4;C9JKI6;C9JP37;C9JSC4;C9JTB2;C9JTG6;D3DVM6;Q6PIW4;Q86V18;Q8ND59;Q9H8P1;Q9H917
FN1	B7ZLF0;E9PE77;E9PG29;H0Y4K8;H0Y7Z1;O95609;O95610;P02751;Q14312;Q14325;Q14326;Q17RV7;Q564H7;Q585T2;Q59EH1;Q60FE4;Q68DP8;Q68DP9;Q68DT4;Q6LDP6;Q6MZS0;Q6MZU5;Q6N025;Q6N0A6;Q7Z391;Q86T27;Q8IVI8;Q96KP7;Q96KP8;Q96KP9;Q9H1B8;Q9HAP3;Q9UMK2				Kidney disease	Chronic kidney disease	Glomerular disease	Prymary Glomerular disease	Primary Membranoproliferative Glomerulonephritis	Focal Segmental Glomerulosclerosis	IgA glomerulonephritis	Membranous Glomerulonephritis	Lupus nephritis
FRAT1	Q5JTI1;Q8NE74;Q8TDW9;Q92837
FUT8	B4DFS7;G3V443;G3V4A8;G3V509;G3V530;G3V5E3;G3V5N0;G3V5Z4;G3XAD2;O00235;Q8IUA5;Q9BYC5;Q9BYC6;Q9P2U5;Q9P2U6	Trasmembrane peptide			Kidney disease	Chronic kidney disease
GNG12	Q69YP5;Q9BRV5;Q9UBI6
GMPPA	A0A087WUI8;A6NJ74;A8K3Q6;B3KMT4;C9J255;C9JAH0;F8WD54;Q53GI0;Q96IJ6;Q9NWC3;Q9Y5P5
GPC6	A0A087WT82;A8K279;Q96SG5;Q96SG8;Q9H1P4;Q9Y625
GPD1	F8VSE8;F8W1L5;P21695;Q8N1B0
GPATCH4	A0A0A0MRK1;E9PAV9;E9PPY4;F2Z3C6;F8W895;Q5T3I0;Q5T3I1;Q6ZUE7;Q8IWG8;Q9NXH4
HIST1H2AG	P02261;P0C0S8;Q2M1R2;Q76PA6
HIST3H2BB	A4FU05;Q3ZCP6;Q5TA30;Q8N257
HBG1	P02096;P62027;P69891;Q549G1;Q8TDA1;Q96FH7
HEG1	H7C4K2;H7C4M4;Q6NX66;Q8NC40;Q9BSV0;Q9ULI3	Trasmembrane peptide
HGFAC	D6RAR4;Q04756;Q14726;Q2M1W7;Q53X47				Kidney disease
HIPK3	E9PKD7;O14632;Q2PBG4;Q2PBG5;Q92632;Q9H422;Q9HAS2			HIPK3
HMGB3	E7EQU1;E7ES08;E9PES6;O15347;O95556;Q6NS40
HNRNPCL4	P0DMR1
HYAL1	C9JB49;C9JRK1;Q12794;Q6FH23;Q6PIZ6;Q7KYU2;Q7LE34;Q8NFK5;Q8NFK6;Q8NFK7;Q8NFK8;Q8NFK9;Q93013;Q9UKD5;Q9UNI8				Kidney disease
il15ra;IL15RA	A0A0A0MS77;B4E2C2;E7ETI1;E9PQ64;H0Y4R3;H0Y6E8;H0YD11;K9N0C7;K9N163;K9N1J3;K9N2Q6;K9N2S2;Q13261;Q3B769;Q5JVA1;Q5JVA2;Q5JVA3;Q5JVA4;Q6B0J2;Q7LDR4;Q7Z609	Trasmembrane peptide			Kidney disease
ISG20L2	D3DVC6;Q64KA2;Q9H9L3
IGFBP7	B4E1N2;B7Z9W7;Q07822;Q16270;Q53YE6;Q9UCA8				Kidney disease	Chronic kidney disease
IBTK	D6R9F4;E7EPI0;E9PDR5;H0Y9N7;Q2QKU2;Q2QKU3;Q2QKU4;Q5TFD7;Q5TFD9;Q8IUQ9;Q8IUY7;Q8TAI4;Q9HBI8;Q9P2D0;Q9Y3T8					Chronic kidney disease
ICAM1	B2R6M3;E7ESS4;K7EKL8;P05362;Q5NKV7;Q96B50	Trasmembrane peptide	CD54		Kidney disease	Chronic kidney disease	Glomerular disease	Prymary Glomerular disease	Primary Membranoproliferative Glomerulonephritis	Focal Segmental Glomerulosclerosis	IgA glomerulonephritis	Membranous Glomerulonephritis	Lupus nephritis
EIF5A2	B2R4V5;C9J4W5;C9J7B5;F8WCJ1;Q9GZV4
IL7	A0A0A0MTG5;A0N0L3;P13232;Q5FBX5;Q5FBY3;Q5FBY5;Q5FBY6;Q5FBY9				Kidney disease	Chronic kidney disease							Lupus nephritis
INADL	A0A075B6E8;A0A087WUZ6;O15249;O43742;O60833;Q5VUA5;Q5VUA6;Q5VUA7;Q5VUA8;Q5VUA9;Q5VUB0;Q8NI35;Q8WU78;Q9H3N9				Kidney disease
INHBB	P09529;Q53T31;Q8N1D3				Kidney disease		Glomerular disease	Prymary Glomerular disease		Focal Segmental Glomerulosclerosis
INPP4A	B8ZZB2;O15326;Q13187;Q53TD8;Q8TC02;Q96PE3					Chronic kidney disease
SPINK1	D6RIU5;P00995				Kidney disease	Chronic kidney disease
ITIH1	A8K9N5;B2RAH9;B5MCP1;B7Z558;B7Z8C0;F5H165;F5H7Y8;F8WAS2;H7C0N0;H7C5I0;P19827;P78455;Q01746;Q562G1
ITLN1	Q5IWS4;Q5VYI4;Q6YDJ3;Q8WWA0;Q9NP67				Kidney disease	Chronic kidney disease
KRT20	B2R6W7;P35900				Kidney disease
KRT77	F8VS61;Q7RTS8;Q7Z794				Kidney disease
KRT71	B3KVC1;Q3SY84;Q3SY85;Q96DU2				Kidney disease
KRT80	Q6KB66;Q6P1A5;Q7Z3Q0				Kidney disease
CSNK1A1	A0A087WW03;D3DQG0;D3DQG1;D6REM4;D6RGE5;E5RG27;E7ETM0;H0Y9X2;P48729;Q4JJA0;Q5U046;Q5U047;Q6FGA2;Q71TU5;Q96HD2;Q9UDK3;U3KPX3;U3KQ83;U3KQK7			CK1a
KCTD12	Q96CX2					Chronic kidney disease
KCNS3	C9J187;D6W520;O43651;Q4ZFY1;Q96B56;Q9BQ31	Trasmembrane peptide
CMPK1	B4DPU7;E9PGI8;E9PJD2;P30085;Q53GB7;Q5SVZ0;Q5T0D2;Q96C07;Q9UBQ8;Q9UIA2				Kidney disease	Chronic kidney disease
KIF15	Q17RV9;Q69YL6;Q96JX7;Q9H280;Q9NS87
PKM	A6NFK3;B2R5N8;B3KRY0;B4DFX8;B4DNK4;B4DUU6;H3BN34;H3BQ34;H3BQZ3;H3BR70;H3BT25;H3BTJ2;H3BTN5;H3BU13;H3BUW1;P14618;P14786;Q53GK4;Q96E76;Q9BWB5;Q9UCV6;Q9UPF2				Kidney disease	Chronic kidney disease
LLGL2	J3KRE1;J3KSD5;J3QKM6;J3QL58;J3QLD8;J3QLV4;J3QRV5;J3QRZ8;J3QS20;J3QSA6;Q14521;Q6P1M3;Q9BR62
TMBIM1	B3KQY6;B3KSM0;B4DUD2;C9IYT2;C9IZ27;C9JAK9;C9JAP5;C9JDV0;C9JEN3;C9JI44;C9JM62;C9JN47;C9JW19;C9JWV9;F8WDY4;Q8N1R3;Q8TAM3;Q969X1;Q96K13	Trasmembrane peptide
LOXL4	Q5W0B3;Q96DY1;Q96JB6;Q96PC0;Q9H6T5				Kidney disease
ADGRL2;LPHN2	A5XEI2;B1ALT8;B1ALT9;B1ALU0;B1ALU1;B1ALU2;B1ALU3;B1ALU4;B1ALU5;B1ALU6;H0Y3V3;H0Y5C0;O94882;O95490;Q5VX76;Q9UKY5;Q9UKY6	Trasmembrane peptide
LRRK2	A6NJU2;C9JBF0;E9PC85;H7C3B6;Q5S007;Q6ZS50;Q8NCX9			LRRK2	Kidney disease		Glomerular disease	Prymary Glomerular disease	Primary Membranoproliferative Glomerulonephritis	Focal Segmental Glomerulosclerosis	IgA glomerulonephritis		Lupus nephritis
LSM2	Q6FGG1;Q9Y333
MADD	A0A0A0MRB5;A8K8S7;B5MEE5;C9J6B0;C9JLZ9;C9JM97;C9K0L0;D3DQR4;F8W8U2;O15065;O15293;Q15732;Q15741;Q8IWD7;Q8WXG3;Q8WXG4;Q8WXG5;Q8WXG6;Q8WZ63				Kidney disease	Chronic kidney disease
MAEA	B4DQT1;B4DVN3;D6R8Z3;D6RA86;D6RDW4;D6RE80;D6REW7;D6RIB6;D6RID6;E7ESC7;O95285;Q5JB54;Q6ZRD6;Q7L5Y9;Q9BQ11;Q9H9V6;Q9H9Z4;Q9NW84				Kidney disease	Chronic kidney disease							Lupus nephritis
MAGI3	Q5TCQ8;Q5TCQ9;Q5TCR0;Q9H2V6;Q9H5Y8;Q9HBC4;Q9HCD8
MED23	B9TX55;O95403;Q5JWT2;Q5JWT3;Q5JWT4;Q6P9H6;Q9H0J2;Q9NTT9;Q9NTU0;Q9ULK4;Q9Y5P7;Q9Y667
MEP1A	A2RRM4;B0AZP9;B2RCS2;B7ZL91;Q16819;Q8TDC9;Q9H1R1	Trasmembrane peptide			Kidney disease
MIIP	C0KL22;Q5JXC2;Q96HU6;Q9H839;Q9HA00
MUC4	E7ENC5;E7EQG8;E7EQT2;E7ERK0;E7ETT5;E7EUL9;E7EW47;E7EWN1;E9PDY6;H0Y2Y1;H7BXN7;H7BZI3;O95938;Q99102;Q9GZM2;Q9GZV6;Q9H481;Q9H482;Q9H483;Q9H484;Q9H485;Q9H486;Q9H487;Q9H4D6;Q9H4D8;Q9NPJ0;Q9NY09;Q9NY75;Q9NY76;Q9NY77;Q9NY78;Q9NY79;Q9NY80;Q9NY81	Trasmembrane peptide			Kidney disease
MYH9	A8K6E4;B1AH99;O60805;P35579;Q5BKV1;Q60FE2;Q86T83				Kidney disease	Chronic kidney disease	Glomerular disease	Prymary Glomerular disease	Primary Membranoproliferative Glomerulonephritis	Focal Segmental Glomerulosclerosis	IgA glomerulonephritis	Membranous Glomerulonephritis	Lupus nephritis
MYO1D	A6H8V3;J3KRL0;J3QRN6;J3QRR2;K7EIG7;O94832;Q8NHP9
MYO7A	A0A087WT71;B9A011;B9A012;F8VUN5;H7C4D8;P78427;Q13321;Q13402;Q14785;Q92821;Q92822				Kidney disease
NDUFB7	M0R3B8;P17568;Q6ICN9;Q9UI16				Kidney disease	Chronic kidney disease
NFYA	P23511;Q8IXU0
NIT2	B2R9A3;D3DN47;F8WF58;F8WF70;H7C579;Q8WUF0;Q9NQR4
GRIN1	A2AVK2;A6NED8;A6NGR6;A6NLK7;A6NLR1;C9K0X1;P35437;Q05586;Q12867;Q12868;Q5VSF3;Q5VSF4;Q5VSF5;Q5VSF6;Q5VSF7;Q5VSF8;Q5VSF9;Q9UPF8;Q9UPF9	Trasmembrane peptide			Kidney disease
NSUN2	A8K529;B2RNR4;B3KP09;B4DQW2;G3V1R4;Q08J23;Q9BVN4;Q9H858;Q9NXD9
NUDT9	D6R8Z6;D6RAW2;H7C386;Q8NBN1;Q8NCB9;Q8NG25;Q9BW91
NUFIP2	A1L3A6;Q7Z417;Q9P2M5
OLA1	C9JCJ9;C9JTK6;D7EHM2;J3KQ32;Q5BJD7;Q8NCI8;Q96CU1;Q96SV2;Q9NTK5;Q9P1D3;Q9UNY9;Q9Y6G4
OXNAD1	C9JLB7;F5H620;F8WB50;F8WBF3;Q2HYC7;Q59FA4;Q96HP4;U3KQU8
PAGE2	Q5JRK7;Q5JRK8;Q7Z2X7;X6R922;X6RD31
PANK3	D3DQL1;E5RHA5;Q53FJ9;Q7RTX4;Q9H999					Chronic kidney disease
PAPSS1	O43252;O43841;O75332;Q96FB1;Q96TF4;Q9P1P9;Q9UE98
PARD3	B1AP52;F5GZI3;F5H5T0;Q5T2U1;Q5VUA2;Q5VUA3;Q5VWU8;Q5VWV0;Q5VWV1;Q5VWV2;Q5VWV3;Q5VWV4;Q5VWV5;Q6IQ47;Q8TCZ9;Q8TEW0;Q8TEW1;Q8TEW2;Q8TEW3;Q96K28;Q96RM6;Q96RM7;Q9BY57;Q9BY58;Q9HC48;Q9NWL4;Q9NYE6
PDXK	A0A0B4J2C9;A8MT14;A8MV33;F2Z2Y4;O00764;Q7Z2Y0;Q9BS02
PELI1	Q96FA3;Q96SM0;Q9GZY5;Q9HCX0				Kidney disease		Glomerular disease	Prymary Glomerular disease		Focal Segmental Glomerulosclerosis
PFKP	B1APP6;B1APP8;B3KS15;H0Y3Y3;H0Y757;Q01813;Q5VSR5;Q5VSR7;Q5VSR8;V9GY25;V9GYV7				Kidney disease
PHIP	A7J992;B2RPK4;Q05CQ9;Q5VVH4;Q66I29;Q69YV1;Q8NBZ5;Q8WWQ0;Q96H52;Q96ME2;Q9H261
PLCB4	B1AJW1;B1AJW2;B1AJW3;B1AJW4;B7ZLK6;E2QRH8;Q15147;Q17R56;Q5JYS8;Q5JYS9;Q5JYT0;Q5JYT3;Q5JYT4;Q9BQW5;Q9BQW6;Q9BQW8;Q9UJQ2
PLD2	I3L1F3;I3L222;I3L2C9;I3L381;I3L3I7;I3L4R5;O14939;O43540;O43579;O43580;Q6PGR0;Q96BY3				Kidney disease
PLEK2	G3V337;H0YIZ5;H0YJ64;H0YJD0;Q96JT0;Q9NYT0
PLOD2	B3KWS3;C9JXZ0;E7ETU9;F8WEW3;O00469;Q59ED2;Q8N170				Kidney disease
PPP1R7	B4DFD4;B5MBZ8;B5MCY6;C9J177;C9JD73;C9JRC4;H7C003;H7C118;H7C3Q5;Q15435;Q9UQE5;Q9UQE6;Q9Y6K4
PPIA	A8K220;C9J5S7;E5RIZ5;F8WE65;P05092;P62937;Q3KQW3;Q567Q0;Q6IBU5;Q96IX3;Q9BRU4;Q9BTY9;Q9UC61				Kidney disease	Chronic kidney disease			Primary Membranoproliferative Glomerulonephritis	Focal Segmental Glomerulosclerosis		Membranous Glomerulonephritis	Lupus nephritis
PRRC2A	B0UX77;B0UZE9;B0UZL3;O95875;P48634;Q05BK4;Q4LE37;Q5SQ29;Q5SQ30;Q5ST84;Q5STX6;Q5STX7;Q68DW9;Q6P9P7;Q6PIN1;Q8MGQ9;Q96QC6				Kidney disease							Membranous Glomerulonephritis
PSMC4	P43686;Q96FV5;Q9UBM3;Q9UEX3
PSMC5	A8K3Z3;A8K763;J3KRP2;J3KTQ9;J3QLH6;J3QQM1;J3QRR3;J3QRW1;J3QSA9;J3QSE0;O35051;O43208;P47210;P52915;P52916;P62195				Kidney disease
DKFZp781M17165;PPP2R4	A2A347;A6PVN5;A6PVN6;A6PVN7;A6PVN8;A6PVN9;A9IZU4;B4DDQ6;B4DXM4;B7ZBP7;B7ZBP9;B7ZBQ0;C9IZ76;F6WIT2;H0Y562;H0Y6E5;Q15257;Q15258;Q53GZ3;Q5T948;Q5T949;Q5TZQ2;Q68CR8;Q9BUK1;Q9NNZ7;Q9NNZ8;Q9NNZ9
PFAS	A6H8V8;H0YGH1;J3KT98;J3KTL4;J3KTQ5;J3QL39;J3QSG0;J3QSH6;O15067				Kidney disease
RAB10	D6W538;O88386;P61026;Q6IA52;Q9D7X6;Q9H0T3
RAP2A	B2RCJ1;F6U784;P10114;Q5JSC1;Q5JSC2
RASA3	A6NL15;F8W6X8;Q14644;Q8IUY2				Kidney disease						IgA glomerulonephritis
RBBP4	B2R6G9;B4DRH0;C9JPP3;D3DPQ3;E9PIC4;E9PND5;E9PNS2;E9PNS6;H0YCT5;H0YDK2;H0YEU5;H0YF10;P31149;Q09028;Q53H02;Q96BV9
RBM25	A0PJL9;B2RNA8;B3KT03;E9PQU5;E9PSE8;H0YE46;P49756;Q2TA72;Q5XJ17;Q6P665;Q9H6A1;Q9UEQ5;Q9UIE9
RBM8A	B3KQI9;Q6FHD1;Q6IQ40;Q9GZX8;Q9NZI4;Q9Y5S9
RPA1	A8K0Y9;I3L2M5;I3L4R8;I3L524;P27694;Q59ES9
RHBDD1	B9A054;C9J1R4;C9J4C7;C9JAS2;C9JQK8;C9K011;Q495B9;Q53S43;Q5EBM8;Q6P5V8;Q8IV60;Q8TEB9;Q9H057	Trasmembrane peptide
RPL10A	B2R801;P52859;P53025;P62906;Q5TZT6;Q8J013				Kidney disease
RPL27A	B2R4B3;E9PJD9;E9PKT2;E9PLL6;E9PLX7;H0YF34;P46776
TRIM21	H0YDP8;P19474;Q5XPV5;Q96RF8				Kidney disease		Glomerular disease	Prymary Glomerular disease	Primary Membranoproliferative Glomerulonephritis	Focal Segmental Glomerulosclerosis
HNRNPAB	A0A087WZV1;B3KNN5;D3DWP7;D6R9P3;D6RBZ0;D6RD18;Q04150;Q8N7U3;Q99729;Q9BQ99
RPN2	F2Z3K5;H0Y5M1;P04844;Q5JYR3;Q5JYR4;Q5JYR6;Q5JYR7;Q6IBA5;Q96E21;Q9BUQ3;Q9UBE1	Trasmembrane peptide			Kidney disease
RRP1	D6RE82;P56182;Q9NST5
RPSA	A0A0C4DG17;C9J9K3;F8WD59;P08865;P11085;P12030;Q16471;Q6IPD1;Q6IPD2;Q6NSD1;Q6NXQ8;Q86VC0
RTCA	A6NIC1;O00442;Q5VVL5;Q5VVL6;Q96E99				Kidney disease	Chronic kidney disease				Focal Segmental Glomerulosclerosis
SNRPB2	B2R7J3;D3DW21;P08579;Q9UJD4
SLC27A2	A8K2J7;G3V1R7;O14975;Q53FY6;Q6PF09	Trasmembrane peptide			Kidney disease
SLC38A5	A0A087WZF9;A0A087X1I6;B3KT20;B5MDE6;B7WPJ9;C9JHH7;C9JJU1;C9JMY2;C9JNK4;C9JWG4;Q6PIW9;Q8WUX1;Q8WYU2;Q96PQ4	Trasmembrane peptide
SAA1	E9PQD6;P02735;P02736;P02737;P0DJI8;Q16730;Q16834;Q16835;Q16879;Q3KRB3;Q6FG67;Q96QN0;Q9UCK9;Q9UCL0				Kidney disease	Chronic kidney disease	Glomerular disease						Lupus nephritis
SCAMP2	B2RDF0;H3BMN2;H3BN93;H3BPL9;H3BQW2;H3BUB6;H3BV04;O15127;Q9BQE8	Trasmembrane peptide
SDK2	A6NMR8;C9JA57;H7C2P2;Q58EX2;Q86VY3;Q9NTD2;Q9NVB3;Q9P214	Trasmembrane peptide			Kidney disease
SEPT8	A0A087X142;A0A0A0MRP8;A6NC65;A6NFQ9;A6NKP6;A6NMH6;C9J4G8;C9JV02;F6W7K9;F8W8I8;Q8IX36;Q8IX37;Q92599;Q9BVB3				Kidney disease
PHGDH	B2RD08;O43175;Q5SZU1;Q5SZU3;Q9BQ01				Kidney disease
ST3GAL1	E5RG72;E5RGI3;E5RGL4;E5RH34;E5RHV6;O60677;Q11201;Q9UN51	Trasmembrane peptide
C2orf88	C9JS57;D3DPI3;H7BZ15;P0C876;Q53TC7;Q9BSF0
SMURF1	A4D279;B7ZMB6;B9EGV3;O75853;Q547Q3;Q9HCE7;Q9UJT8				Kidney disease
SNRPA	M0QXK2;M0QZG7;M0R0G9;M0R221;M0R268;M0R2B8;P09012				Kidney disease
USP39	A0A087WW31;A0A087X1B2;A8K086;B3KM40;B4DHT4;B9A018;C9J0X5;C9JIU2;D6W5L4;F8WC91;G5E9H0;Q53GS9;Q6NX47;Q96RK9;Q9BV89;Q9H381;Q9P050;Q9Y310				Kidney disease
SNX27	A0A0C4DFU6;H7C603;Q32Q36;Q4AEJ5;Q5VWB0;Q5VWB1;Q5VWB2;Q6IPP6;Q86UB1;Q96D79;Q96L92;Q9H3K8
SOD2	A0A0C4DFU1;A0A0C4DFU2;A0A0C4DG56;B2R7R1;B3KUK2;B4DL20;B4E3K9;E1P5A9;F5GXZ9;F5GYZ5;F5H3C5;F5H4R2;G5E9P6;G8JLJ2;P04179;P78434;Q16792;Q5TCM1;Q96EE6;Q9P2Z3				Kidney disease	Chronic kidney disease				Focal Segmental Glomerulosclerosis		Membranous Glomerulonephritis	Lupus nephritis
SORL1	B2RNX7;E9PKB0;E9PP43;E9PPB3;E9PS32;Q92673;Q92856	Trasmembrane peptide
SOX1	O00570;Q5W0Q1				Kidney disease
DKFZP564A2416;SPATS2L	A0A0A0MSG5;A8K381;B4DRE6;B4DT67;B7WNZ7;B8ZZZ7;C9IZC3;C9J8M7;C9JGM8;C9JKE4;C9JW67;F2Z2S1;F2Z3K2;F8VT91;F8VZ02;F8W6C2;F8WAV0;H7C2G5;Q4ZFW0;Q53T22;Q8WV53;Q8WYG1;Q9NTW4;Q9NUQ6				Kidney disease	Chronic kidney disease
STRAP	B2R5S5;B4DNJ6;F5H1G1;H0YH33;Q5TZT4;Q9NTK0;Q9UQC8;Q9Y3F4				Kidney disease								Lupus nephritis
STRN4	A0A024R0V2;B4DQH7;F5GYK2;F8VYA6;M0QXN2;M0QYS2;M0QZM0;M0R0P4;M0R0W8;M0R2A7;M0R317;Q8NE53;Q9NRL3;R4GN16
STX1A	A0A0C4DFZ1;A8MZ54;O15447;O15448;Q12936;Q16623;Q75MD9;Q7Z5K3;Q9BPZ6	Trasmembrane peptide			Kidney disease
SVIP	Q8NHG7				Kidney disease	Chronic kidney disease
SYTL4	Q5H9J3;Q5JPG8;Q8N9P4;Q96C24;Q9H4R0;Q9H4R1
TAF6L	B2RAT0;E9PK90;E9PLV8;E9PP94;Q96HA6;Q9Y6J9
TBC1D10B	B9A6L0;H3BSE1;Q4KMP7;Q6IN54;Q6P530;Q71RG7;Q86VC5;Q9H8Z2;Q9NUN6;Q9UFP2
TUBB4A	B3KQP4;M0QX14;M0QY37;M0QY85;M0QYM7;M0QZL7;M0R042;M0R0M1;M0R0X0;M0R1I1;M0R278;M0R2D3;M0R2T4;P04350;Q969E5				Kidney disease	Chronic kidney disease
TUBG1	K7EIS0;K7EKE5;P23258;Q53X79;Q9BW59
DNTTIP1	B2RA18;F2Z2A4;H0Y501;H7C1J2;H7C1M5;Q96DE3;Q9BQP2;Q9H147;Q9H148
TDRD9	A0A0C4DFS5;A1A4S7;H0YJJ2;Q6ZU54;Q8N7T3;Q8N827;Q8N9V5;Q8NDG6;Q96AS9
GTF2H1	B3KXE0;D3DQY2;E9PI26;E9PL58;E9PM51;F5H0Y9;P32780;Q6I9Y7;Q9H5K5;Q9NQD9				Kidney disease
TGFB2	B4DKC5;P08112;P61812;Q15579;Q15581;Q4VAV9				Kidney disease	Chronic kidney disease	Glomerular disease	Prymary Glomerular disease		Focal Segmental Glomerulosclerosis			Lupus nephritis
ACAA2	A0A0B4J2A4;K7EJ68;K7EJB1;K7EME0;K7ER88;P42765;Q9BUT6
THOC1	A0A087WWS1;A0A087WY84;B2RBP6;J3KRD7;J3KT14;J3QQZ3;Q15219;Q64I72;Q64I73;Q96FV9;R4GMN4;R4GN58
TIMM50	M0QXC3;M0R003;M0R047;M0R0C3;M0R1Y4;M0R2D2;M0R2F8;M0R2Q2;M0R2Z3;M0R303;Q330K1;Q3ZCQ8;Q6QA00;Q96FJ5;Q96GY2;Q9H370	Trasmembrane peptide
TLR2	B3Y612;D1CS45;D1CS48;D1CS49;O15454;O60603;Q8NI00	Trasmembrane peptide	CD282		Kidney disease	Chronic kidney disease	Glomerular disease	Prymary Glomerular disease		Focal Segmental Glomerulosclerosis			Lupus nephritis
TMEM50A	O95807	Trasmembrane peptide
TNPO1	B4DVC6;E7EW37;Q92957;Q92973;Q92975;S4R398
PTP4A1	A0A0D9SGK2;B2R6C8;J3KSB4;O00648;Q49A54;Q93096
TPD52L1	A8K757;A8K772;A8MUD2;A8MUJ7;A8MW70;E9PNK6;E9PNQ9;E9PPQ1;F6V707;J3KNE7;O43397;Q16890;Q5TC99;Q5TDQ0;Q9BUQ6;Q9C054
TRAT1	C9JF66;Q6PIZ9;Q9NZX5	Trasmembrane peptide
UBE2O	A6NDU5;K7EQ12;K7ES11;Q69YP4;Q6PIZ2;Q86UA4;Q8N425;Q8TBN1;Q9BSW1;Q9C0C9;Q9H6E6;Q9H7E4;Q9H9B2				Kidney disease
UBTD2	Q8TDQ3;Q8WUN7
PLAUR	A8K409;M0QX27;M0QYR6;M0QYS6;M0R0H5;M0R0L1;M0R0Y4;M0R1I2;M0R2E9;M0R383;Q03405;Q12876;Q15845;Q16887;Q6IB52;Q9BWT0;Q9NYC8;Q9UD69;Q9UEA6;Q9UM92;Q9UMV0		CD87		Kidney disease	Chronic kidney disease	Glomerular disease	Prymary Glomerular disease	Primary Membranoproliferative Glomerulonephritis	Focal Segmental Glomerulosclerosis			Lupus nephritis
UPK1A	O00322;Q3KNU5;Q3KNU6	Trasmembrane peptide			Kidney disease
PLAU	B4DPZ2;E7ET40;P00749;Q15844;Q16618;Q53XS3;Q5SWW9;Q969W6;S4R3G7				Kidney disease	Chronic kidney disease	Glomerular disease	Prymary Glomerular disease		Focal Segmental Glomerulosclerosis			Lupus nephritis
ATP6V1B1	C9J5E3;C9JL73;C9JNS9;C9JTN0;C9JZ02;P15313;Q53FY0;Q6P4H6				Kidney disease	Chronic kidney disease	Glomerular disease	Prymary Glomerular disease	Primary Membranoproliferative Glomerulonephritis
TCIRG1	E9PM12;E9PMC5;E9PNA6;H0YCE3;H0YEL3;O75877;Q13488;Q8TCH1;Q8WVC5	Trasmembrane peptide			Kidney disease
WAS	C9J3B7;P42768;Q9BU11;Q9UNJ9				Kidney disease		Glomerular disease	Prymary Glomerular disease	Primary Membranoproliferative Glomerulonephritis	Focal Segmental Glomerulosclerosis
WSB2	B4DIE6;B4DPV6;F5GXB6;F5H024;F5H280;F5H2L7;Q9NRX9;Q9NYS7
SLC7A11	A8K2U4;H0Y9F9;Q9UPY5	Trasmembrane peptide			Kidney disease
CSE1L	A3RLL6;B2R5T4;E1P5Y0;F8W904;O75432;P55060;Q32M40;Q9H5B7;Q9NTS0;Q9UP98;Q9UP99;Q9UPA0
YIF1B	H7BXS8;K7EJQ6;K7EPQ7;K7ERQ0;K7ERY2;Q5BJH7;Q5JPC2;Q8WY70;Q96C02;Q96IC4	Trasmembrane peptide
ZDHHC13	Q7Z2D3;Q86VK2;Q8IUH4;Q9NV30;Q9NV99	Trasmembrane peptide			Kidney disease		Glomerular disease
ZW10	A1A528;F5H3C1;O43264
AAMP	C9JEH3;C9JG97;C9JTS3;H7C0R2;Q13685;Q8WUJ9;Q96H92
ABCC9	G3V1N6;H0YFV4;O60706;O60707;Q8N4N7	Trasmembrane peptide
ACE	A0A0A0MSN4;B0LPF0;B4DXI3;E7EU16;J3KRH5;J3KRQ0;J3KS28;J3KSQ5;J3KTB8;J3KTH9;J3QKZ3;J3QLR4;J3QRX8;J3QSC7;P12821;P22966;Q53YX9;Q59GY8;Q7M4L4	Trasmembrane peptide	CD143		Kidney disease	Chronic kidney disease	Glomerular disease	Prymary Glomerular disease	Primary Membranoproliferative Glomerulonephritis	Focal Segmental Glomerulosclerosis	IgA glomerulonephritis	Membranous Glomerulonephritis	Lupus nephritis
SLC25A6	P12236;Q96C49	Trasmembrane peptide			Kidney disease
AGR2	B5MC07;C9J3E2;H7C3Z9;O95994				Kidney disease	Chronic kidney disease	Glomerular disease	Prymary Glomerular disease		Focal Segmental Glomerulosclerosis
AHRR	A7MBN5;A9YTQ3;D6RAZ1;D6RE68;D6RF73;E5RFG4;E5RGQ2;E5RHE0;G3V143;H0YA43;Q9HAZ3;Q9ULI6
AIFM2	B3KXI0;Q63Z39;Q9BRQ8	Trasmembrane peptide
ANAPC2	Q5VSG1;Q96DG5;Q96GG4;Q9P2E1;Q9UJX6				Kidney disease
ANGPTL4	A8MY84;B4E089;D6W670;F5H0I2;M0QZ51;M0R0N8;M0R2X8;M0R369;M0R3A2;Q53HQ6;Q53HU1;Q6UXN0;Q9BY76;Q9HBV4;Q9NZU4;Q9Y5B3				Kidney disease				Primary Membranoproliferative Glomerulonephritis
AP1G1	B3KNW1;B4DGE1;H3BN71;H3BN75;H3BNN2;H3BNR4;H3BPN9;H3BR36;H3BRM7;H3BS13;H3BUN9;H3BV30;O43747;O75709;O75842;Q9UG09;Q9Y3U4				Kidney disease
ADRBK1	B0ZBE1;E9PRV7;P25098;Q13837;Q6GTT3			BARK1	Kidney disease	Chronic kidney disease
ARFIP1	B4DS69;P53367;Q2M2X4;Q3SYL4;Q9Y2X6					Chronic kidney disease
ARHGEF2	D3DVA6;O75142;Q15079;Q5VY92;Q5VY93;Q8TDA3;Q8WUG4;Q92974;Q9H023;V9GY94;V9GYF0;V9GYF5;V9GYG5;V9GYM8;V9GZ14;V9GZ58
ARHGEF12	E9PMR6;O15086;Q6P526;Q9NZN5				Kidney disease	Chronic kidney disease
ARPP19	B2R497;H3BMD8;H3BQ52;H3BTD3;P56211;Q6IAM2;Q86TA6;Q9UD70
ATP11A	A0A087WVE8;A2A3G9;E9PEJ6;H0Y547;H0Y624;H0Y8F0;P98196;Q5VXT2	Trasmembrane peptide				Chronic kidney disease
ATP2A2	A0A0C4DH86;A6NDN7;B4DF05;F8W1Z7;H7C5W9;J3QSY6;P16614;P16615;Q86VJ2	Trasmembrane peptide			Kidney disease	Chronic kidney disease
ATP5G3	B2R4Z0;D3DPF0;P48201;Q4ZFX7	Trasmembrane peptide
ADAMTS2	O95450				Kidney disease
BBX	A2RRM7;C9IYG9;C9IYS9;C9J067;C9J0J4;C9J8D0;C9JA69;C9JC04;C9JD74;C9JE62;C9JIZ2;C9JNU3;C9JSH4;C9JYU6;C9JZA0;C9K0D1;H7C1Q0;H7C1U1;Q2TAJ1;Q7L3J8;Q7LBY8;Q8NDB0;Q8WY35;Q8WY36;Q9H0J6				Kidney disease
C1QC	P02747;Q7Z502;Q96DL2;Q96H05				Kidney disease
CDH3	B2R6F4;J3KRQ1;J3QKW6;J3QL41;J3QL75;J3QR34;J3QR60;P22223;Q05DI6	Trasmembrane peptide			Kidney disease
CA12	B2RE24;B3KUB4;O43570;Q53YE5;Q9BWG2	Trasmembrane peptide			Kidney disease
CA2	B2R7G8;E5RID5;E5RK37;P00918;Q6FI12;Q96ET9				Kidney disease	Chronic kidney disease	Glomerular disease	Prymary Glomerular disease	Primary Membranoproliferative Glomerulonephritis
CDK13	A0A087X209;Q14004;Q53G78;Q6DKQ9;Q75MH4;Q75MH5;Q96JN4;Q9BVE2;Q9H4A0;Q9H4A1;Q9UDR4			CHED
CDV3	B3KUC2;D6R973;D6R9V8;D6RAV0;D6RDN0;D6RFH2;H0Y8K3;Q96IP9;Q9UKY7
CFD	B4DV76;P00746;Q5U5S1;Q86VJ5;Q8N4E0;Q8WZB4				Kidney disease	Chronic kidney disease	Glomerular disease	Prymary Glomerular disease	Primary Membranoproliferative Glomerulonephritis	Focal Segmental Glomerulosclerosis			Lupus nephritis
CHD8	G3V2T9;G3V303;H0YJA4;H0YJG4;Q4G0D8;Q68DQ0;Q6DKH9;Q6P440;Q6ZNL7;Q8N3Z9;Q8NCY4;Q8TBR9;Q96F26;Q9HCK8				Kidney disease
CS	A0A0C4DGI3;B4DJV2;F8VPA1;F8VPF9;F8VR34;F8VRI6;F8VRP1;F8VTT8;F8VU34;F8VVY4;F8VWQ5;F8VX07;F8VX68;F8VZK9;F8W0J2;F8W1S4;F8W4S1;F8W642;H0YH82;H0YIC4;O75390;Q71UT9;Q7KZH0;Q96FZ8;Q9BWN8
CLASP1	A2RU21;B7ZLX3;C9J151;C9JP76;F5GWS0;F8WA11;H0Y5T1;O75118;Q2KHQ9;Q5H9P0;Q7Z460;Q8N5B8;Q9BQT5
CLTC	A0A087WVQ6;D3DU00;J3KRF5;J3KS13;J3KSQ2;J3KTN1;J3QL20;K7EJJ5;Q00610;Q6N0A0;Q86TF2				Kidney disease
CNTFR	P26992;Q5T8H6;Q5U050	Trasmembrane peptide
C7	P10643;Q6P3T5;Q92489
CRISPLD1	B2RA60;B7Z8V9;B7Z929;E5RJS4;Q9H336
CIT	F5H4K4;H0YGG8;H7BYJ3;O14578;Q2M5E1;Q6XUH8;Q86UQ9;Q9UPZ7			CRIK	Kidney disease		Glomerular disease	Prymary Glomerular disease
CUBN	B0YIZ4;B0YIZ6;H7C480;O60494;Q5JQ33;Q5VTA6;Q96RU9				Kidney disease	Chronic kidney disease	Glomerular disease		Primary Membranoproliferative Glomerulonephritis	Focal Segmental Glomerulosclerosis
CXCR4	B2R5N0;O60835;P30991;P56438;P61073;Q53S69;Q9BXA0;Q9UKN2	Trasmembrane peptide			Kidney disease	Chronic kidney disease	Glomerular disease	Prymary Glomerular disease		Focal Segmental Glomerulosclerosis			Lupus nephritis
CXCL16	A0N0N4;A8K7U9;B2RCB0;I3L333;Q8TC80;Q96K63;Q9BXD6;Q9H2A7;Q9H2F6	Trasmembrane peptide			Kidney disease	Chronic kidney disease							Lupus nephritis
CCDC88C	A0A0A0MR69;G3V3S0;H0YJX5;Q0P665;Q69YK1;Q7L1M2;Q86SX7;Q8IYG8;Q9P219
LIG3	E5KLB5;E5KLB6;K7EJR4;K7ELY6;K7ENR9;K7EQB6;K7ERZ5;P49916;Q16714;Q6NVK3				Kidney disease
DNASE1L1	A3KQT1;A6QRJ0;D3DWW7;E7ESG1;E7EUJ0;P49184;Q5HY40;Q5HY41
HLA-DRA	A2BET4;P01903;Q30160;Q6IAZ1;Q861I2;Q9TP70	Trasmembrane peptide			Kidney disease	Chronic kidney disease							Lupus nephritis
DUSP4	B2RBU5;D3DSU4;G5E930;Q13115;Q13524				Kidney disease
EDC4	A6NGM1;A8K4T4;I3L0V0;I3L2F4;I3L3M2;Q13025;Q13826;Q6P2E9;Q6ZR12;Q7Z6H7
EEPD1	H7C4A5;Q7L9B9;Q96K64;Q9C0F7
EHMT2	B0UZY2;Q14349;Q5JP83;Q5JQ92;Q5JQA1;Q5JQG3;Q6PK06;Q96KQ7;Q96MH5;Q96QD0;Q9UQL8;Q9Y331				Kidney disease
ERBB4	A0A0A0MSE1;B7ZLD7;B7ZLE2;B7ZLE3;E9PDR1;H3BLT0;Q15303;Q2M1W1;Q59EW4	Trasmembrane peptide		HER4/ErbB4	Kidney disease	Chronic kidney disease
KDELR2	A4D2P4;H7BYF7;P33947;Q6IPC5;Q96E30	Trasmembrane peptide
EPS8L3	A0A087X104;A8K833;Q5T8Q6;Q5T8Q7;Q5T8Q8;Q8TE67;Q96E47;Q9H719
EVI2B	B7Z4A7;P34910	Trasmembrane peptide
FAM171A1	D3DRT9;Q32M49;Q5SW12;Q5VUB5;Q8N4I0	Trasmembrane peptide
FAM65A	A0A0A0MTL6;B4DEQ9;B4DIM2;E9PBS3;H3BMG9;H3BP86;H3BQI5;H3BS40;H3BSV5;H3BSX9;H3BU12;H3BUP6;H3BV02;Q4G0A4;Q6ZS17;Q7Z5R7;Q8NDA4;Q96J39;Q96PV8;Q9H8D9
FABP5	B2R4K0;I6L8B7;Q01469				Kidney disease
FBXO31	A0A0C4DGU8;H3BQG7;H3BUC7;Q5K680;Q5XUX0;Q8WYV1;Q96D73;Q9UFV4
FBXW8	Q8N3Y1;Q9UK95				Kidney disease
FCER1G	A6NCQ8;P30273;Q5VTW4	Trasmembrane peptide			Kidney disease		Glomerular disease	Prymary Glomerular disease					Lupus nephritis
FEM1B	H3BT12;H3BTV3;O43146;Q9UK73
FERMT2	B5TJY2;G3V281;G3V379;G3V3J0;G3V5R2;H0YJ34;H0YJB6;Q14840;Q86TY7;Q96AC1				Kidney disease		Glomerular disease
FGA	A0A087WUA0;A8K3E4;D3DP14;D3DP15;P02671;Q4QQH7;Q9BX62;Q9UCH2				Kidney disease	Chronic kidney disease	Glomerular disease
FKBP15	A0A0A0MT60;Q05DK8;Q5T1M2;Q5T1M5;Q6DD85;Q9Y4D0;X6RKW4
FOLR1	P15328;Q53EW2;Q6FGT8;Q6LC90;Q9UCT2	Trasmembrane peptide			Kidney disease	Chronic kidney disease
FRAS1	A0A0A0MQV7;A2RRR8;D6RCP6;H0Y8V2;H0Y9A6;H0Y9C9;Q86UZ4;Q86XX4;Q8N3U9;Q8NAU7;Q96JW7;Q9H6N9;Q9P228	Trasmembrane peptide			Kidney disease		Glomerular disease	Prymary Glomerular disease	Primary Membranoproliferative Glomerulonephritis	Focal Segmental Glomerulosclerosis
FTCD	B7WPK3;B9EGD0;H7C315;O95954;Q86V03;Q9HCT4;Q9HCT5;Q9HCT6;Q9UHJ2
FYN	B5BU57;E1P557;E5RFM0;E5RFM4;E5RFM6;E5RFS5;E5RGM6;E5RGT0;E5RH71;E5RHF7;E5RHX7;E5RI25;E5RIX5;E5RJX7;E5RK23;H0UI48;P06241;Q16248;Q5R3A6;Q5R3A7;Q8N5D7			FYN	Kidney disease	Chronic kidney disease				Focal Segmental Glomerulosclerosis
FZD5	A8K2X1;B2RCZ1;Q13467;Q53R22	Trasmembrane peptide			Kidney disease
GLMN	M0QX84;M0QXG8;Q5VVC3;Q92990;Q9BVE8				Kidney disease								Lupus nephritis
GNAS	A0A0A0MR13;A2A2R6;A2A2S1;A2A2S3;A2A2S4;A6NI00;B2RB88;E1P5G2;E1P5G3;E1P5G5;H0Y7E8;H0Y7F4;H0Y7Z6;O75684;O75685;O95417;O95467;P04895;P63092;P84996;Q12927;Q14433;Q32P26;Q5JW67;Q5JWD1;Q5JWD2;Q5JWD4;Q5JWD5;Q5JWE9;Q5JWF1;Q5JWF2;Q6NR75;Q6NXS0;Q8TBC0;Q96H70;Q9NY42;S4R3E3;S4R3V9;X6R7U9				Kidney disease		Glomerular disease
HSPA9	B2RCM1;D6RA73;D6RCD7;D6RDH7;D6RJI2;H0Y8K0;H0Y8S0;H0YBG6;P30036;P31932;P38646;Q1HB43;Q53H23;Q6GU03;Q9BWB7;Q9UC56				Kidney disease	Chronic kidney disease
HEXIM1	B2R8Y5;O94992
HNRNPCL2	B2RXH8;B7ZW41
HAPLN1	B2R9A9;D6RAK7;D6RBS1;D6RBX9;D6RC59;D6RFI7;D6RG04;P10915				Kidney disease
HTATIP2	A8K7S7;D3DQY8;E9PI87;O15383;O60520;O95345;Q53GC1;Q53GG2;Q6IBI3;Q9BUP3				Kidney disease		Glomerular disease	Prymary Glomerular disease
HOXB7	A8K3N8;P09629;Q15957;Q53FN3;Q96BQ6
HYI	A0A0A0MTR5;D3DPX4;D3DPX5;E7EWH8;F6UJY1;F6UJY9;H0YB18;H0YB70;J9JIE9;Q5Q9A2;Q5T013;Q7Z778;Q96S83;Q9BZR3;Q9BZR4
EIF2S2	P20042;Q9BVU0;Q9UJE4
ISYNA1	B3KRT1;G5E9U0;J3KRH4;J3QKW9;J3QLD7;J3QRH1;J3QRY0;J3QS51;Q6NXT5;Q7Z525;Q9BT65;Q9H2Y2;Q9NPH2;Q9NSU0;Q9NVW7
INTS1	A6NJ44;H7C582;Q6NT70;Q6UX74;Q8N201;Q8WV40;Q96D36;Q9NTD1;Q9P2A8;Q9Y3W8	Trasmembrane peptide			Kidney disease
ITGA2	D6R9H3;D6RG08;E7EMF1;E7ESP4;E9PB77;P17301;Q14595	Trasmembrane peptide	CD49b		Kidney disease		Glomerular disease			Focal Segmental Glomerulosclerosis
ITGB2	A0A087WX36;A8MVG7;A8MYE6;B3KTS8;D3DSM0;D3DSM1;E5RFI0;E5RGK9;E5RHE6;E5RHT0;E5RIE4;E5RIG7;E5RK25;E5RK54;E7EVZ9;J3KNI6;P05107;Q16418;Q53HS5;Q9UD72	Trasmembrane peptide	CD18		Kidney disease	Chronic kidney disease	Glomerular disease	Prymary Glomerular disease	Primary Membranoproliferative Glomerulonephritis				Lupus nephritis
MAPK8IP1	D3DQP4;E9PBB9;O43407;Q9UQF2				Kidney disease	Chronic kidney disease
JAKMIP1	A6H2J2;A6H2J3;A6H2J4;A6H2J5;A8MTK6;B4DHZ8;B8ZZR7;D3DVT0;F2Z2K5;Q86Y69;Q8N7G3;Q96N16
KIAA1522	B4DQU8;B5MDY0;C9JH84;Q8TCQ0;Q9P206
KRT76	B4DRR3;Q01546;Q7Z795				Kidney disease
KRT6C	A1L4L5;P48666;P48668;Q2TAZ9;Q7RTN9				Kidney disease
KIF14	Q14CI8;Q15058;Q4G0A5;Q5T1W3				Kidney disease		Glomerular disease	Prymary Glomerular disease
PHKA2	A8K1T1;P46019;Q6LAJ5;Q7Z6W0;Q96CR3;Q9UDA1
LASP1	B4DGQ0;C9J9W2;F6S2S5;J3KSN1;K7ESD6;Q14847;Q96ED2;Q96IG0				Kidney disease
LDHAL6B	Q6DUY4;Q96LI2;Q9BYZ2
LRFN5	B3KU78;G3V364;G3V4N1;Q86XL2;Q96NI6	Trasmembrane peptide
MAGEB17	A6NE98;A8MXT2
ME1	B4DZ70;P48163;Q16797;Q16855;Q53F72;Q5VWA2;Q9BWX8;Q9H1W3;Q9UIY4
MAVS	A8K6X0;B2BD33;B2BD34;F5H6C8;M1P2Z0;Q2HWT5;Q3I0Y2;Q5T7I6;Q7Z434;Q86VY7;Q9H1H3;Q9H4Y1;Q9H8D3;Q9ULE9	Trasmembrane peptide			Kidney disease
MCM9	B4DR30;B9DI77;D6RE85;D6RHY8;H0Y6M9;Q2KHJ0;Q8N5S5;Q9HCV5;Q9NXL9				Kidney disease	Chronic kidney disease	Glomerular disease	Prymary Glomerular disease
MDH2	A8K414;B2RE78;B4DE44;E9PDB2;G3XAL0;O43682;P40926;U3KQ63				Kidney disease
MCF2L2	C9J326;O94942;Q6P2B8;Q6ZVJ5;Q86YR7;Q8N318				Kidney disease
mkl1;MKL1	A0A087WU73;A0A087X287;B0QY74;B0QY83;B0QY84;E7ER32;Q29R68;Q8TCL1;Q969V6;Q96SC5;Q96SC6;Q9P2B0;W0Z7M9				Kidney disease
MMP24	B7ZBG8;Q9H440;Q9Y5R2	Trasmembrane peptide			Kidney disease	Chronic kidney disease
MMP9	B2R7V9;P14780;Q3LR70;Q8N725;Q9H4Z1;Q9UCJ9;Q9UCL1;Q9UDK2				Kidney disease	Chronic kidney disease	Glomerular disease	Prymary Glomerular disease	Primary Membranoproliferative Glomerulonephritis	Focal Segmental Glomerulosclerosis	IgA glomerulonephritis	Membranous Glomerulonephritis	Lupus nephritis
MAP2K3	B3KSK7;E9PMA8;E9PRZ0;J3KRV4;J3QL77;J3QR49;P46734;Q99441;Q9UE71;Q9UE72;X6RB39			MAP2K3	Kidney disease
MTA2	O94776;Q68DB1;Q9UQB5				Kidney disease		Glomerular disease	Prymary Glomerular disease	Primary Membranoproliferative Glomerulonephritis	Focal Segmental Glomerulosclerosis	IgA glomerulonephritis
MTCH2	B2R7L8;E9PIE4;Q9Y6C9	Trasmembrane peptide
MYH3	P11055;Q15492				Kidney disease
MYOF	B3KQN5;H0YD14;Q5VWW2;Q5VWW3;Q5VWW4;Q5VWW5;Q7Z642;Q8IWH0;Q9HBU3;Q9NZM0;Q9NZM1;Q9ULL3;Q9Y4U4	Trasmembrane peptide			Kidney disease	Chronic kidney disease
NLRP8	Q7RTR4;Q86W28
NASP	A8K6H2;B4DQP3;D3DQ07;E9PAU3;E9PI86;E9PJQ2;E9PKR5;E9PNB5;E9PPQ8;E9PPR5;E9PQG5;E9PRH9;F5H3J2;H0YDS9;H0YF33;P49321;Q53GW5;Q5T622;Q5T624;Q5T625;Q96A69;Q9BTW2				Kidney disease
NCKAP1L	B4DUT5;F8W050;P55160;Q52LW0	Trasmembrane peptide			Kidney disease		Glomerular disease
NDRG2	A0A088AWQ3;A0A0A0MS87;A0A0E3D6M8;B3KUE3;B4DE86;B7WP11;B7WPD5;D3DS07;D3DS10;G3V237;G3V239;G3V271;G3V280;G3V285;G3V2A6;G3V2I9;G3V2S0;G3V2T2;G3V2Y3;G3V358;G3V383;G3V392;G3V3C3;G3V3D5;G3V3L1;G3V3P1;G3V3P6;G3V3X2;G3V3X3;G3V420;G3V4S2;G3V4S9;G3V4T9;G3V4X3;G3V552;G3V578;G3V596;G3V5A6;G3V5B5;G3V5B7;G3V5D7;G3V5G0;G3V5G7;G3V5H8;G3V5L7;G3V5P9;G3V5S0;G3V5V9;H0YJ56;H0YJT9;H7C0X0;Q567T1;Q68DW2;Q86U08;Q86U46;Q9…				Kidney disease
NEDD4L	A0A087WVI6;K7EKL1;K7EN51;K7ENS6;K7EQC5;K7ERN1;O43165;Q3LSM7;Q7Z5F1;Q7Z5F2;Q7Z5N3;Q8N5A7;Q8WUU9;Q96PU5;Q9BW58;Q9H2W4;Q9NT88				Kidney disease				Primary Membranoproliferative Glomerulonephritis
NELFE	A2BE08;B4DUN1;B4DYX9;P18615;Q5JP74;Q5JP75;Q96F56;Q9NPK2				Kidney disease
NFKB2	A0A087WWG7;A8K9D9;D3DR83;M0QZX1;M0R119;Q00653;Q04860;Q9BU75;Q9H471;Q9H472				Kidney disease	Chronic kidney disease
NLGN4Y	A6NMU8;F5H6W0;H0Y7G6;Q14D08;Q7Z3T5;Q8N5B6;Q8NFZ3;Q9Y2F8	Trasmembrane peptide
NPHS1	A6NDH2;C3RX61;O60500	Trasmembrane peptide			Kidney disease	Chronic kidney disease	Glomerular disease	Prymary Glomerular disease	Primary Membranoproliferative Glomerulonephritis	Focal Segmental Glomerulosclerosis	IgA glomerulonephritis	Membranous Glomerulonephritis	Lupus nephritis
NUTF2	B2R4G7;H3BRV9;P13662;P61970;Q6IB67
OPRM1	B0FXJ1;B2R9S7;B8Q1L7;B8Q1L8;B8Q1L9;E7EW71;E7EWZ3;G8XRH6;G8XRH8;L0E130;P35372;Q12930;Q4VWM1;Q4VWM2;Q4VWM3;Q4VWM4;Q4VWM6;Q4VWX6;Q5TDA1;Q6UPP1;Q6UQ80;Q7Z2D8;Q86V80;Q8IWW3;Q8IWW4;Q9UCZ4;Q9UN57	Trasmembrane peptide			Kidney disease	Chronic kidney disease
OR2A4	O95047;Q0VAR3;Q6IF18;Q9NQN0	Trasmembrane peptide			Kidney disease
SERBP1	Q5VU19;Q5VU20;Q5VU22;Q8NC51;Q8WUH0;Q96SE2;Q9BTY3;Q9BUM4;Q9Y367;Q9Y4S3
PCDHGB5	Q52LK8;Q9Y5C6;Q9Y5G0	Trasmembrane peptide
PCSK7	A0A0A6YYS5;B0YJ60;E9PIW7;E9PLM0;E9PMC0;E9PP37;Q16549;Q3C1X1;Q53GM4;Q6PK65;Q96FK8;Q9UL57	Trasmembrane peptide			Kidney disease	Chronic kidney disease	Glomerular disease	Prymary Glomerular disease
PDE5A	A0AV69;A8K2C4;C9JGT3;G5E9C5;H0YA14;O75026;O75887;O76074;Q86UI0;Q86V66;Q9Y6Z6				Kidney disease	Chronic kidney disease	Glomerular disease			Focal Segmental Glomerulosclerosis			Lupus nephritis
MPO	A1L4B8;J3QSF7;P05164;Q14862;Q4PJH5;Q9UCL7				Kidney disease	Chronic kidney disease	Glomerular disease	Prymary Glomerular disease	Primary Membranoproliferative Glomerulonephritis	Focal Segmental Glomerulosclerosis		Membranous Glomerulonephritis	Lupus nephritis
PGLYRP2	A8K050;A8K8C7;B2RMZ2;B7ZM33;M0QYW3;M0R2W8;Q68CK1;Q96N74;Q96PD5;Q9UC60
PHLDB2	A5PKZ3;E9PDY7;E9PFQ4;E9PGF6;G5E9V3;Q59EA8;Q68CY3;Q6NT98;Q86SQ0;Q8N8U8;Q8NAB1;Q8NCU5
PILRB	C9J8P3;C9JGQ4;C9JNA4;C9JPU0;C9JTD2;Q69YF9;Q9HBS0;Q9UKJ0;V9GYC2	Trasmembrane peptide			Kidney disease
PIP	A0A963;A0A9C3;A0A9F3;A4D2I1;P12273				Kidney disease
PLEKHF1	K7EIX0;K7ELB8;Q96K11;Q96S99;Q9BUB9				Kidney disease
PSMB7	B4E0P1;Q5TBG5;Q5TBG6;Q96AG8;Q99436;Q9BWA7				Kidney disease
PTGR2	G3V2R9;Q3L8A4;Q6MZH8;Q8N8N7
PTPN6	A8K306;F5GXD4;F5GY79;F5H0N8;F5H1V7;F5H1Z8;F5H4Z1;F5H5H9;G3V0F8;P29350;Q969V8;Q9UK67;U3KQS1				Kidney disease	Chronic kidney disease
CTPS1	B4DR64;D3DPW1;P17812;Q5VW67;Q96GK6
QSOX2	A0A087X176;A2CEE0;A6NLB0;H0Y430;Q5TB37;Q6ZRP7;Q7Z7B6;Q86VV7;Q8N3G2	Trasmembrane peptide
RAB32	Q13637
RAB3C	Q96E17
RAB6C	Q53RU3;Q6FIF7;Q9H0N0;Q9P128
RBM14	B0LM41;B3KMN4;B8ZZ74;D6RGD8;F8WDX3;O75932;Q2PYN1;Q53GV1;Q68DQ9;Q96PK5;Q96PK6
RCC1	C9J3R0;C9JMJ4;C9JQZ4;C9JRH2;C9JW69;M0R1Q8;P18754;Q16269;Q6NT97				Kidney disease		Glomerular disease	Prymary Glomerular disease		Focal Segmental Glomerulosclerosis
RFX3	A8K0H5;A9Z1Z2;D3DRH8;D3DRH9;F6SLT7;F6UGA0;F6USP3;F6UV76;F6XM74;H0Y790;H0Y7W5;H0Y7Z4;P48380;Q5JTL7;Q5JTL8;Q6NW13;Q8WTU4;Q95HL5;Q95HL6
RNASE2	P10153;Q52M39;Q9H2B7;Q9UCG7				Kidney disease	Chronic kidney disease
RPS14	B2R5G5;D3DQG5;E5RH77;H0YB22;P06366;P62263;Q5BJI0
SLC22A2	O15244;Q5T7Q5;Q5T7Q6;Q6PIQ8;Q8NG62;Q9NQB9	Trasmembrane peptide			Kidney disease	Chronic kidney disease
SEC23IP	A0A0C4DH82;D3DRD2;H7C0V8;H7C4C4;Q8IXH5;Q9BUK5;Q9Y6Y8
SAE1	B2RDP5;B3KMQ2;B3KNJ4;F5GXX7;G3XAK6;M0QX65;M0QYM8;M0QYP2;M0QZS6;M0R054;M0R286;M0R375;O95717;Q9P020;Q9UBE0				Kidney disease
SAP30	D3DP38;O75446				Kidney disease
SEC22B	A0A087X1A9;A8K1G0;O75396	Trasmembrane peptide
SCN10A	A6NDQ1;Q9Y5Y9	Trasmembrane peptide			Kidney disease
NUDT16L1	K7EIN2;K7ENA3;Q8NAI2;Q9BRJ7;W4VSQ8
SF3B4	Q15427;Q5SZ63;Q5SZ64
SFI1	A1L373;A1L387;A2A2L2;A8K8P3;B1AKL9;B5MDB7;B7Z1V6;B7Z8G3;B7ZBE2;B7ZBE3;D3YTJ2;E5RJU6;F8WBU4;H0Y5I7;H0Y836;H7BZF3;H7C2F1;O60289;Q2TAN8;Q5W1B5;Q86TK0;Q8N4U8;Q8N8C1;Q8WU14;X6RJF9				Kidney disease	Chronic kidney disease
SFRP1	O00546;O14779;Q6ZSL4;Q8N474				Kidney disease
SCGB3A1	Q96PL0;Q96QR1
SLK	D3DRA0;D3DRA1;O00211;Q6P1Z4;Q86WU7;Q86WW1;Q92603;Q9H2G2;Q9NQL0;Q9NQL1			SLK	Kidney disease
SON	D3DSF5;D3DSF6;E7ETE8;E7EU67;E7EVW3;E9PFQ2;H7C1M2;H7C1S4;H7C257;H7C2G8;J3QSZ5;O14487;O95981;P18583;Q14120;Q6PKE0;Q9H7B1;Q9P070;Q9P072;Q9UKP9;Q9UPY0
SOX5	B7Z8V0;F5GWL1;F5H0I3;F5H5B0;F5H876;G3V0H1;I3L0A5;P35711;Q86UK8;Q8J017;Q8J018;Q8J019;Q8J020;Q8N1D9;Q8N7E0;Q8TEA4				Kidney disease
SPCS3	P12280;P61009;Q9H0S7	Trasmembrane peptide
SGSH	A8K5E2;I3L0M2;I3L207;I3L2I6;I3L2L4;I3L3T3;I3L4B7;I3L4C9;I3NI22;P51688				Kidney disease
SPON2	D3DVN9;D6RA41;D6RB12;D6RBY3;D6REX2;D6RFY9;D6RIH5;Q4W5N4;Q9BUD6;Q9ULW1				Kidney disease	Chronic kidney disease	Glomerular disease		Primary Membranoproliferative Glomerulonephritis
SPTLC2	H0YJ96;H0YJV2;O15270;Q16685	Trasmembrane peptide
SPRY1	D3DNX6;D6REX7;D6RHD2;D6RIE6;O43609;Q6PNE0				Kidney disease
SRGN	B2R4L7;P10124;Q5VW06
SRSF6	B7Z6J3;E1P5W6;Q13244;Q13245;Q13247;Q96J06;Q9UJB8;Q9Y3N7
STMN1	A2A2D0;A2A2D1;B2R4E7;B7Z8N4;D3DPJ5;P16949				Kidney disease		Glomerular disease	Prymary Glomerular disease
STX4	A0A087WWW0;A8MXY0;C9JFM5;H3BMK2;Q12846;Q15525;Q6FHE8	Trasmembrane peptide
EPRS	A0AVA9;B9EGH3;P07814;Q05BP6;Q05DF8;Q5DSM1;Q5H9S5;Q6PD57;Q86X73;V9GYZ6;V9GZ76
FARS2	B2R664;O95363;Q53F66;Q5JRF7;Q5TCS3;Q6FG29;Q9NPY7;Q9P062;R4GMX6
TM4SF1	C9J611;E7EX36;F8WBG6;F8WF27;P30408;Q6IB51;Q8NE91	Trasmembrane peptide
TBC1D10A	B3KXT8;B5MD46;F8W9Y7;F8WCD1;F8WDN6;O76053;Q20WK7;Q543A2;Q9BXI6
TBL1X	A8K044;A8K4J7;C9J5F9;C9JCW3;C9JP56;C9JYQ8;O60907;Q86UY2
THYN1	Q567Q2;Q9H3L4;Q9HC20;Q9P016
TRMT10A	B2R8X7;D6R954;Q8TBZ6;Q9Y2T9;X6REK4
TMED5	B1AKT3;B1AKT4;B2R703;D3DT38;M0R072;Q96AX8;Q9Y3A6	Trasmembrane peptide				Chronic kidney disease
[truncated: 4,210 more rows]
